# Supplementary material for: dbCAN-seq update: CAZyme gene clusters and substrates in microbiomes
Source: Nucleic Acids Res. 2022 Nov 18;51(D1):D557–63. doi: 10.1093/nar/gkac1068 (PMC9825555; doi:10.1093/nar/gkac1068)
Supplement: gkac1068_Supplemental_Files [file gkac1068_supplemental_files.zip]

Archive with 4 entries (4 files):
- S-TABLES.docx
- Table S1.xls
- Table S2.xls
- Table S3.xls
