# Supplementary material for: dbCAN-seq update: CAZyme gene clusters and substrates in microbiomes
Source: Nucleic Acids Res. 2022 Nov 18;51(D1):D557–63. doi: 10.1093/nar/gkac1068 (PMC9825555; doi:10.1093/nar/gkac1068)
Supplement: gkac1068_Supplemental_Files [file gkac1068_supplemental_files.zip › Table S1.xls]

## Sheet: Table S1
Table S1: PUL -> substrate mapping table manually curated from dbCAN-PUL database and literature
PUL ID	PMID	updated_substrate (09/01/2022)	curated_substrate (07/01/2022)	cazymes_predicted (run_dbcan)	Note
PUL0225	23150581	agarose	porphyran	GH16,GH117,GH2,GH2,GH50,GH154|GH105,GH16,GH86,GH86,GH29,GH16,GH2
PUL0315	28983288	agarose	agar,porphyran	GH16
PUL0316	28983288	agarose	agar,porphyran	GH2,GH117
PUL0317	28983288	agarose	agar,porphyran	GH16
PUL0459	31915221	agarose	agar	GH2,GH96|CBM6,GH96|CBM6,GH50,GH50,GH29,GH50,GH86,GH117
PUL0607	32520542	agarose	porphyran	GH2|CBM67|CBM51,GH141|PL0,GH105|GH154,GH16_11|GH16|3.2.1.178,GH117,GH16_11|GH16,GH16_14,GH29
PUL0651	33691998	agarose	agar	CBM6|GH16_16|GH16,GH50,CBM6,CBM13|CBM6|GH16_16|GH16,GH50,GH117,GH16_3|GH16,GH2,GH50,GH127,GH167,CBM2|CBM6|GH86,3.2.1.81|GH50,3.2.1.81|GH86
PUL0652	33811026	agarose	agar	CBM35|GH2,CBM6|GH96,CBM6|GH96,GH50,GH50,GH50,GH29|CBM13,GH50,GH86,GH117
PUL0653	33889146	agarose	agar	GH16_16|3.2.1.81,CBM67|GH2,GH117,3.2.1.81|GH50
PUL0027	10352233	alginate	alginate	PL5|PL5_1
PUL0051	29795267	alginate	alginate	PL6_1|PL6,PL17_2|PL17
PUL0052	29795267	alginate	alginate	PL6|PL6_1,PL17|PL17_2
PUL0053	29795267	alginate	alginate	PL6_1|PL6,PL17|PL17_2
PUL0054	29795267	alginate	alginate	PL6|PL6_1,PL17_2|PL17
PUL0055	29795267	alginate	alginate	PL17|PL17_2,PL6|PL6_1
PUL0056	29795267	alginate	alginate	PL6_1|PL6,PL17|PL17_2
PUL0126	30936857	alginate	alginate,ulvan	PL7|PL7_5,PL6|PL6_1
PUL0127	30936857	alginate	alginate,ulvan	PL7|PL7_5|CBM32,PL6_3|PL6,PL7|PL7_5,PL6|PL6_1
PUL0150	30524390	alginate	alginate	PL6|PL6_1,PL17|PL17_2,PL6_3
PUL0151	30524390+32585009	alginate	alginate	PL7,PL17_2|PL17
PUL0152	30524390	alginate	alginate	PL6|PL6_1
PUL0155	16545947	alginate	alginate	PL15_1
PUL0199	26458373	alginate	alginate	CBM16|PL18|CBM32,PL6_1|PL6,PL6_1|PL6,PL17|PL17_2,PL6_1|PL6,PL7_5
PUL0216	24816607	alginate	alginate	PL7|PL5,PL15_1
PUL0235	24522261	alginate	alginate	PL7|PL7_5,PL6_1|PL6,PL7|PL7_5,PL17|PL17_2,PL7,PL7
PUL0313	28983288+32585009	alginate	alginate	PL6|PL6_1,PL7_5|PL7,PL6|PL6_1
PUL0400	25847866+30116038	alginate	alginate	PL6_1|PL6,PL17|PL17_2,CBM32|PL7_5,PL6_3,PL7_5
PUL0445	10913091	alginate	alginate	PL7|PL5,PL15_1
PUL0572	8335634	alginate	alginate	PL5|PL5_1
PUL0631	33310406	alginate	alginate	PL15|PL15_1
PUL0654	33912144	alginate	alginate	GH144,GH144,CE0|CE1,CBM6|GH3,PL6_1|PL6,PL12,PL6_1|PL6,PL17|PL17_2
PUL0655	33912144	alginate	alginate	PL7,PL7
PUL0122	9741105	alpha-galactan	alpha-galactoside,beta-galactoside,raffinose,melibiose	GH42,GH2,GH36
PUL0561	12406739	alpha-galactan	alpha-galactoside	GH36,GH2
PUL0236	24522261	alpha-glucan	alpha-glucan	GH13,GH13|GH13_36,GH65,GH13_7
PUL0454	22944206	alpha-glucan	acarbose	GH13_13|CBM41|GH13,GT5|GT0,GT5|GT0,GH77,GH13_13|CBM41,CBM20|GH13_2
PUL0473	19717629	alpha-glucan	alpha-glucan,starch	CBM26|GH13,GH97,GH13
PUL0611	32071270	alpha-glucan	alpha-glucan	GH97,GH13|GH13_19,GH13_38,GH31,GH13,GH65
PUL0612	32071270	alpha-glucan	alpha-glucan	GH65,GH13_38
PUL0160	30246424	alpha-mannan	alpha-mannan	GH92,GH92,GH43|GH43_34,GH125,CBM32,GH92,GH92,GH92,GH76,GH2,GH92
PUL0161	30246424	alpha-mannan	alpha-mannan	GH97,GH67,GH76,GH92,GH76,GH125
PUL0162	30246424	alpha-mannan	alpha-mannan	GH92,GH99
PUL0163	30246424	alpha-mannan	alpha-mannan	GH92,GH38|CBM32,GT32,GT32,GH130,GH125,GH76,GH92,GH76
PUL0375	18996345	alpha-mannan	alpha-mannan	GH97,GH67,GH76,GH92,GH76,GH125
PUL0378	18996345	alpha-mannan	alpha-mannan	GH92,CBM32|GH38,GT32,GT32,GH130,GH125,GH76,GH92,GH76
PUL0379	18996345	alpha-mannan	alpha-mannan	GH92,GH99
PUL0478	19717629	alpha-mannan	alpha-glucan,starch	GH2,GH92,GH92,GH125
PUL0557	25567280	alpha-mannan	alpha-mannan	GH97,GH67,GH76,GH92,GH76,GH125
PUL0574	16822234	alpha-mannan	alpha-mannoside,N-glycan	GH1,GH84,GH125,GH38
PUL0013	21460081	arabinan	arabinan	GH43_5|GH43,GH43|GH43_4,GH51,GH51,GH127,CE4,GH52,GH10,GH67,GH39,GH43_11
PUL0114	31198441	arabinan	arabinofuranose	GH43|GH43_16|CBM6,GH10|CBM6,GH43|GH43_29|CBM6,CE1|CBM6,GH43_10|CBM6,GH62|CBM6,GH43|GH43_29|CBM6,GH146|CBM22,GH27|CBM6,GH59|CBM6,GH2|CBM6,GH62|CE6|CBM6,CBM32|GH95|CBM6,GH30_8|CBM6
PUL0128	30635377	arabinan	hemicellulose	GH43|GH43_24,GH30_5|GH30|CBM13,GH146,GH43|GH43_34|GH43_22,GH43|GH43_22|GH43_26,GH43_27|GH43,GH43_22,GH43_22
PUL0139	30306201	arabinan	arabinose	GH51
PUL0169	30092047	arabinan	arabinofuranooligosaccharide	GH146,GH43|GH43_29,GH121
PUL0218	25304507	arabinan	arabinose,arabinan	GH51,GH97|GH146,GH43_4|GH43,GH43_4,GH51|GH43_29
PUL0228	22686399+21339299	arabinan	arabinan	GH43|GH43_4,GH43_4,GH51,GH43_29
PUL0295	29310579	arabinan	arabinan	GH43_22|GH43_34|GH43,GH43_22|GH43_26|GH43,GH43_27|GH43,GH43_22|GH43,GH43_22
PUL0296	29310579	arabinan	arabinan	GH43|GH43_22
PUL0302	29255254	arabinan	arabinan	GH51,GH146,GH43_4|GH43,GH43_4,GH51,GH43_29
PUL0309	28710263	arabinan	arabinan	GH43_4|GH43,GH127,GH51,GH27,GH51,GH146
PUL0395	21460081	arabinan	arabinose,arabinan	GH43|GH43_5,GH43|GH43_4|CBM54,GH51,GH51,GH127
PUL0466	14973026	arabinan	arabinan	GH51
PUL0532	23976882	arabinan	arabinan,pectin	GH51,GH43_4|GH43,GH43_4|GH43,GH146,GH51
PUL0545	23976882	arabinan	arabinan	GH43_2|CBM6|GH43,GH3,GH43_17,GH9,GH43_7|CBM13,CE1
PUL0552	23976882	arabinan	arabinan	PL1_2|CE8|PL1,GH43_18|GH43,GH142|GH143,GH78|CBM67
PUL0626	33119797	arabinan	arabinan	GH43|CBM54|GH43_4,GH2,GH43|GH43_4,GH127,GH51,GH43|CBM42|GH43_26,GH51,GH27|CBM51
PUL0029	30564851	arabinogalactan	arabinogalactan	GH43_24|GH43,CBM13|GH30|GH30_5,GH146,GH43_22|GH43|GH43_34,GH43_22|GH43|GH43_26,GH43_27|GH43,GH43_22,GH43_22
PUL0535	23976882	arabinogalactan	arabinogalactan	GH16|GH43|GH43_24,GH16
PUL0546	23976882	arabinogalactan	arabinogalactan,cellobiose	GH2,GH30_4,GH51
PUL0560	18996345+22205877	arabinogalactan	arabinogalactan	PL27,GH43_24,GH43|GH43_24,GH35|CBM32
PUL0563	18996345+22205877	arabinogalactan	arabinogalactan	GH127,GH43|GH43_34,GH154,GH43|GH16|GH43_24,GH43_24,GH145,GH105
PUL0650	33674431	arabinogalactan	arabinogalactan	GH36,GH39|CBM35
PUL0044	26112186+32266006	arabinoxylan	arabinoxylan	GH43|GH43_10,GH3,GH43_12|GH43,GH31,GH97,CBM6|GH43|GH43_29,GH43_12|GH43,GH30_8,CBM35|GH98,GH115,CE6|CE1,CBM6|GH43|GH43_29,GH95,GH30,GH115
PUL0045	26112186	arabinoxylan	arabinoxylan	GH67,GH43_1|GH43,GH10,CBM4|GH10
PUL0300	29310579	arabinoxylan	arabinoxylan	GH43_26|GH43,GH43_27|GH43,GH43_4,GH43_4,GH51
PUL0597	25862223	arabinoxylan	arabinoxylan,arabino-xylooligosaccharide	GH3
PUL0643	33469030	arabinoxylan	arabinoxylan	CBM48|CE1,GH43|GH43_7|CBM13,CBM48|CE1|CE6,CBM48|CE1,GH43_17,CBM6|GH3,GH43|CBM6|GH43_2
PUL0644	33469030	arabinoxylan	arabinoxylan	GH43|GH43_2|CBM6,GH43_17,GH10|CBM48|CE1,CE1,GH43|CBM13|GH43_7,CBM48|CE1
PUL0645	33469030	arabinoxylan	arabinoxylan	GH43|GH43_2|CBM6,GH3|CBM6,GH43_17,GH43_7|GH43|CBM13,CE1|CBM48
PUL0272	23663691	beta-galactooligosaccharide	beta-galactooligosaccharide	GH2
PUL0273	23663691	beta-galactooligosaccharide	beta-galactooligosaccharide	GH42
PUL0399	22006318	beta-galactooligosaccharide	beta-galactooligosaccharide	GH42,GH2
PUL0606	32385941	beta-galactooligosaccharide	beta-galactooligosaccharide	3.2.1.23|GH2
PUL0002	8606172	beta-glucan	lichenan	GH16
PUL0004	26827771	beta-glucan	glucose,cellobiose,maltose	GH1
PUL0005	26886583	beta-glucan	beta-glucan,sophorose,laminaribiose	GH94,GH3
PUL0019	8990303	beta-glucan	lichenan,cellobiose,beta-glucoside	GH4
PUL0049	29601586	beta-glucan	beta-glucan,galactomannan	GH43_17,GH26,GH16
PUL0085	31338125	beta-glucan	lignocellulose	CBM35|GH26,GH9|CBM3,GH9
PUL0118	32265336	beta-glucan	laminarin,beta-glucan	CBM6|GH3,GH158,GH16
PUL0125	31062073+32801182	beta-glucan	beta-glucan	GH16,GH3
PUL0132	30341165	beta-glucan	hemicellulose	GH5|GH5_4,CBM4
PUL0170	29141231	beta-glucan	beta-glucan	GH3,GH16,GH3
PUL0187	26746717	beta-glucan	beta-glucan	CBM4|CBM54|CBM6|GH16,GH16
PUL0220	25478683	beta-glucan	laminarin	GH30|GH30_1,GH17,GH3,GH149,GH16
PUL0234	24522261	beta-glucan	laminarin	GH16,GH3,GH16
PUL0308	29020628+22205877+32801182	beta-glucan	beta-glucan	GH16,GH3
PUL0310	28983288	beta-glucan	laminarin	CBM4
PUL0314	28983288	beta-glucan	laminarin,alginate	GT2,GT4	up-regulated by both laminarin and alginate, but these are GTs so likely not degradation PULs
PUL0325	28461332	beta-glucan	beta-glucan	GH30|GH30_3,GH3
PUL0326	28461332	beta-glucan	beta-glucan	GH73
PUL0332	28091525	beta-glucan	carboxymethylcellulose,xylan,beta-glucan,lichenan	GH5|GH5_2,GH5_7|GH5,CE7,GH2,GH94,GH97,GH127,GH127
PUL0333	28091525	beta-glucan	carboxymethylcellulose,xylan,beta-glucan,lichenan	GH9,GH31,GH9
PUL0334	28091525	beta-glucan	carboxymethylcellulose,xylan,beta-glucan,lichenan	GH9,GH31,GH9,GH9,CE4
PUL0340	28091525	beta-glucan	carboxymethylcellulose,xylan,beta-glucan,lichenan	GH5_2|GH5
PUL0341	28091525	beta-glucan	carboxymethylcellulose,xylan,beta-glucan,lichenan	GH32,GH91,GH5|GH5_2
PUL0343	28091525	beta-glucan	carboxymethylcellulose,xylan,beta-glucan,lichenan	GH5|GH5_2
PUL0401	30116038	beta-glucan	laminarin	CBM4|GH16,GH3
PUL0403	30116038	beta-glucan	laminarin	GH1
PUL0406	30315317	beta-glucan	beta-glucan	GH16,GH3,GH18
PUL0435	28069559	beta-glucan	glucose	GH43|GH43_34,GH30|GH30_1,GH30|GH30_3,GH16
PUL0475	10347054	beta-glucan	cellobiose,cellotriose	GH18|CBM2
PUL0477	19717629	beta-glucan	beta-glucan	GH16,GH16
PUL0526	22205877	beta-glucan	beta-glucan	GH30_3|GH30,GH3
PUL0528	22205877	beta-glucan	beta-glucan	GH3,GH16,GH3
PUL0537	23976882	beta-glucan	beta-glucan	GH3,GH3,GH157
PUL0543	23976882	beta-glucan	cellobiose,beta-glucan,glucosamine	GH30|GH30_3,GH2|CBM57,GH88
PUL0551	23976882	beta-glucan	cellobiose,beta-glucan,glucomannan,laminarin	GH16,GH3
PUL0573	19648249	beta-glucan	cellobiose,cellulose,cellooligosaccharide	GH1
PUL0578	21216899	beta-glucan	cellodextrin	GH1
PUL0646	33587952	beta-glucan	beta-glucan	GH3|CBM6,GH158
PUL0231	22502871	beta-glucoside	beta-glucoside	GH1
PUL0321	19233952	beta-glucoside	beta-glucoside	GH1
PUL0370	19628558	beta-glucoside	beta-glucoside	GH1
PUL0372	19628558	beta-glucoside	beta-glucoside	GH1
PUL0001	30796211	beta-mannan	beta-mannan	GH1,CE2,GH130,GH130,GH36,GH113
PUL0099	30796211	beta-mannan	beta-mannan	CBM27|GH26|CBM23,GH3,GH3
PUL0129	30356154	beta-mannan	beta-mannan	GH5|GH5_4|GH26,GH26,GH5|GH5_4,CE7,CE7|GH26,GH130
PUL0164	30246424	beta-mannan	beta-mannan	CE2,GH3,GH5_7,GH26,GH130,GH26,GH5_2|GH5,GH27,GH9,GH26
PUL0165	30246424	beta-mannan	beta-mannan	GH9,GH27,GH5|GH5_2,GH26,GH130,GH26
PUL0167	30246424	beta-mannan	beta-mannan	GH130,GH36,GH26,GH26
PUL0408	24217874	beta-mannan	beta-mannan	GH26,GH130
PUL0434	10613891	beta-mannan	mannooligosaccharide	CBM30|CBM4|GH9,GH9,GH5_17,CBM4|GH9,CBM4
PUL0488	19717629	beta-mannan	beta-mannan	GH5|GH5_2,GH27,GH26,GH130,GH26,GH5_7,GH97
PUL0547	23976882	beta-mannan	mannose	GH130,GH26,GH2,GH3
PUL0203	25841008	capsule polysaccharide degradation	exopolysaccharide(Œ≤-fructans and Œ±-glucans)	GH32,GH32,GH32
PUL0204	25841008	capsule polysaccharide degradation	exopolysaccharide(Œ≤-fructans and Œ±-glucans)	GH97
PUL0205	25841008	capsule polysaccharide degradation	exopolysaccharide(Œ≤-fructans and Œ±-glucans)	GH31,GH31,GH66
PUL0248	24102883	capsule polysaccharide degradation	capsule polysaccharide	PL12_3|PL0
PUL0025	32093600	capsule polysaccharide synthesis	capsule polysaccharide	GT2,GT4,GT0,GT2
PUL0036	11429470	capsule polysaccharide synthesis	emulsan	PL12|PL0,GT4
PUL0043	29886169	capsule polysaccharide synthesis	capsule polysaccharide	GT4
PUL0046	29738687	capsule polysaccharide synthesis	O-antigen	GT2
PUL0047	31622726	capsule polysaccharide synthesis	O-antigen	GT4,GT4
PUL0057	29787897	capsule polysaccharide synthesis	O-antigen	GT4,GT4
PUL0059	29787897	capsule polysaccharide synthesis	O-antigen	GT2
PUL0060	31421354	capsule polysaccharide synthesis	capsule polysaccharide	GT2,GT2,GT4,GT2
PUL0061	31421354	capsule polysaccharide synthesis	capsule polysaccharide	GT2,GT2,GT4,GT2,GT4,CE4
PUL0062	31421354	capsule polysaccharide synthesis	capsule polysaccharide	GT2,GT2,GT4,GT2
PUL0069	30664967	capsule polysaccharide synthesis	capsule polysaccharide	GT0,GT2
PUL0070	30664967	capsule polysaccharide synthesis	capsule polysaccharide	GT52,GT0|GT14,GT2,GT25,GT4,CE4
PUL0071	30664967	capsule polysaccharide synthesis	capsule polysaccharide	GT0|GT14,GT2,GT25,GT4,CE4
PUL0072	30664967	capsule polysaccharide synthesis	capsule polysaccharide	GT2,GT0
PUL0073	30664967	capsule polysaccharide synthesis	capsule polysaccharide	GT2
PUL0074	31396168	capsule polysaccharide synthesis	capsule polysaccharide	GT2,GT4
PUL0075	31396168	capsule polysaccharide synthesis	capsule polysaccharide	GT2,GT4,GT2
PUL0076	31396168	capsule polysaccharide synthesis	capsule polysaccharide,outer core capsule polysaccharide	GT4,CE4
PUL0077	31396168	capsule polysaccharide synthesis	capsule polysaccharide,outer core capsule polysaccharide	GT4,CE4
PUL0079	31396168	capsule polysaccharide synthesis	capsule polysaccharide,outer core capsule polysaccharide	CE4,GT4,GT2
PUL0080	31396168	capsule polysaccharide synthesis	capsule polysaccharide,outer core capsule polysaccharide	CE4,GT4,GT2
PUL0090	31220629	capsule polysaccharide synthesis	O-antigen	GT4,GT4,GT4
PUL0130	30385338	capsule polysaccharide synthesis	O-antigen	GT4,GT4
PUL0131	30385338	capsule polysaccharide synthesis	O-antigen	GT4,GT4,GT4
PUL0133	15671160	capsule polysaccharide synthesis	exopolysaccharide	GT2,GT2
PUL0143	30306201	capsule polysaccharide synthesis	exopolysaccharide	GT2,GT32
PUL0172	27166227	capsule polysaccharide synthesis	O-antigen	GT2
PUL0173	27177202	capsule polysaccharide synthesis	O-antigen	GT4,GT4,GT2
PUL0177	27293097	capsule polysaccharide synthesis	O-antigen	GT4
PUL0181	27083849	capsule polysaccharide synthesis	O-antigen	GT4,GT2
PUL0182	27058293	capsule polysaccharide synthesis	O-antigen	GT2
PUL0183	27058293	capsule polysaccharide synthesis	O-antigen	GT2
PUL0184	27058293	capsule polysaccharide synthesis	O-antigen	GT4
PUL0188	26582605	capsule polysaccharide synthesis	O-antigen	GT0,GT2
PUL0198	26706815	capsule polysaccharide synthesis	O-antigen	GT2,GT2
PUL0200	26451883	capsule polysaccharide synthesis	O-antigen	GT2,GT2
PUL0201	26382081	capsule polysaccharide synthesis	O-antigen	GT2
PUL0202	26342864	capsule polysaccharide synthesis	O-antigen	GT4,GT2
PUL0226	23089617	capsule polysaccharide synthesis	xanthan	GT4,GT94,GT70,GT26
PUL0237	24493568	capsule polysaccharide synthesis	exopolysaccharide	PL5
PUL0247	24102883+16484211	capsule polysaccharide synthesis	capsule polysaccharide	GT4,GT4
PUL0250	24102883	capsule polysaccharide synthesis	capsule polysaccharide	GT4,GT4,PL12|PL0,GT4
PUL0253	23996813	capsule polysaccharide synthesis	capsule polysaccharide	GT2,GT2,GT101|GT0,GT2,GT2,GT4,GT4,GH27
PUL0254	23996813	capsule polysaccharide synthesis	capsule polysaccharide	GT4,GT4
PUL0255	23996813	capsule polysaccharide synthesis	capsule polysaccharide	GT2
PUL0256	23996813	capsule polysaccharide synthesis	capsule polysaccharide	GT4,GT4|GT94
PUL0257	23996813	capsule polysaccharide synthesis	capsule polysaccharide	GT4,GT2,GT4,GT2
PUL0258	23996813	capsule polysaccharide synthesis	capsule polysaccharide	GT2,GT2,GT2,GT25
PUL0259	18390676	capsule polysaccharide synthesis	exopolysaccharide	GT4,PL15,GT4
PUL0260	23996813	capsule polysaccharide synthesis	capsule polysaccharide	GT4
PUL0261	23996813	capsule polysaccharide synthesis	capsule polysaccharide	GT4,GT0|GT4,GT4,GT2,GT14,GT14,GT32,GT8,GT2,GT2
PUL0270	18390676	capsule polysaccharide synthesis	exopolysaccharide,lipopolysaccharide	GT4,CE0|CE4
PUL0280	23226442	capsule polysaccharide synthesis	capsule polysaccharide	GT4,GT4,GT2,GT2,GT2
PUL0281	18390676	capsule polysaccharide synthesis	exopolysaccharide,lipopolysaccharide,capsule polysaccharide	GT2,GT4,GT4
PUL0286	23163869	capsule polysaccharide synthesis	O-antigen	GT2,GT4,GT2
PUL0288	22975275	capsule polysaccharide synthesis	capsule polysaccharide,heparosan	GT2
PUL0290	29524727	capsule polysaccharide synthesis	O-antigen	GT4,GT4
PUL0301	29309918	capsule polysaccharide synthesis	O-antigen	GT32,GT2,GT2
PUL0324	28536292	capsule polysaccharide synthesis	capsule polysaccharide	GT4,GT4
PUL0350	16968696	capsule polysaccharide synthesis	capsule polysaccharide	GT4,GT2,GT4,GT2
PUL0388	20501518	capsule polysaccharide synthesis	O-antigen	GT4,GT4,GT2
PUL0389	20501518	capsule polysaccharide synthesis	O-antigen	GT4,GT4,GT2
PUL0409	21545489	capsule polysaccharide synthesis	polysialic acid	GT38
PUL0428	8809760	capsule polysaccharide synthesis	exopolysaccharide	CE4
PUL0429	21396969	capsule polysaccharide synthesis	O-antigen,unknown polysaccharide	GT2,GT2,GT4,GT2
PUL0430	22326627	capsule polysaccharide synthesis	O-antigen,exopolysaccharide	GT4,GT4,GT94
PUL0431	27454490	capsule polysaccharide synthesis	O-antigen	GT26
PUL0432	27645300	capsule polysaccharide synthesis	O-antigen	GT4,GT2
PUL0433	27645300	capsule polysaccharide synthesis	O-antigen	GT2
PUL0446	28494314	capsule polysaccharide synthesis	O-antigen	GT4
PUL0447	28672166	capsule polysaccharide synthesis	O-antigen	GT4,GT4
PUL0448	28672166	capsule polysaccharide synthesis	O-antigen	GT4
PUL0449	28672166	capsule polysaccharide synthesis	O-antigen	GT4,GT2,GT4
PUL0450	28672166	capsule polysaccharide synthesis	O-antigen	GT52,GT2,GT2
PUL0451	28837839	capsule polysaccharide synthesis	O-antigen	GT4
PUL0452	28837839	capsule polysaccharide synthesis	O-antigen	GT4,GT2
PUL0453	28837839	capsule polysaccharide synthesis	O-antigen	GT4
PUL0461	31220629	capsule polysaccharide synthesis	O-antigen	GT4,GT4,GT4
PUL0462	24607538	capsule polysaccharide synthesis	O-antigen	GT0,GT4,GT2
PUL0489	20829291	capsule polysaccharide synthesis	capsule polysaccharide	GT4
PUL0490	20829291	capsule polysaccharide synthesis	capsule polysaccharide	GT2,GT11
PUL0491	20829291	capsule polysaccharide synthesis	capsule polysaccharide	GT46|GT0
PUL0492	20829291	capsule polysaccharide synthesis	capsule polysaccharide	GT2,GT0
PUL0493	20829291	capsule polysaccharide synthesis	capsule polysaccharide	GT2,GT4,GT4,GT0|GT10,GT2
PUL0494	20829291	capsule polysaccharide synthesis	capsule polysaccharide	GT4,GT4,GT4
PUL0495	20829291	capsule polysaccharide synthesis	capsule polysaccharide	GT2,GT2,GT4|GT94,GT2
PUL0496	20829291	capsule polysaccharide synthesis	capsule polysaccharide	GT2,GT2,GT2,GT2
PUL0498	20829291	capsule polysaccharide synthesis	capsule polysaccharide	GT2,GT4,GT11,GT4,GT4,GT4,GT26
PUL0499	20829291	capsule polysaccharide synthesis	capsule polysaccharide	GT2,GT2,GT101|GT0,GT4,GT2,GT2,GT2
PUL0500	20829291	capsule polysaccharide synthesis	O-glycan	GT4,GT0|GT94,GT4,GT4,GT2
PUL0501	20829291	capsule polysaccharide synthesis	capsule polysaccharide	GT2,GT4
PUL0502	20829291	capsule polysaccharide synthesis	capsule polysaccharide	GT11,GT2,GT2,GT4
PUL0503	20829291	capsule polysaccharide synthesis	capsule polysaccharide	GT11,GT4,GT2,GT4,CE4|CE0,GT4,GT2
PUL0504	20829291	capsule polysaccharide synthesis	capsule polysaccharide	GT2,GT2,GT2,GT11,GT0|GT10
PUL0505	20829291	capsule polysaccharide synthesis	capsule polysaccharide	GT4,GT4,GT4,GT2,GT2
PUL0506	20829291	capsule polysaccharide synthesis	capsule polysaccharide	GT8,GT2,GT2
PUL0507	20829291	capsule polysaccharide synthesis	capsule polysaccharide	PL12
PUL0509	20829291	capsule polysaccharide synthesis	capsule polysaccharide	GT2,GT4,GT2,GT2,GT2,GT10
PUL0510	20829291	capsule polysaccharide synthesis	capsule polysaccharide	GT2,GT2,GT2,GT2,GT4,GT4,GT26
PUL0511	20829291	capsule polysaccharide synthesis	capsule polysaccharide	GT2,GT2,GT4,GT2,GT2
PUL0512	20829291	capsule polysaccharide synthesis	O-glycan	GT4,GT0|GT94,GT4,GT4,GT2
PUL0513	20829291	capsule polysaccharide synthesis	capsule polysaccharide	GT2,GT2
PUL0514	20829291	capsule polysaccharide synthesis	capsule polysaccharide	GT11,GT2,GT2,GT4
PUL0515	20829291	capsule polysaccharide synthesis	capsule polysaccharide	GT0|GT46
PUL0516	20829291	capsule polysaccharide synthesis	capsule polysaccharide	GT4,GT4,GT2,GT4
PUL0517	20829291	capsule polysaccharide synthesis	capsule polysaccharide	GT2,GT2,GT11,GT2
PUL0518	20829291	capsule polysaccharide synthesis	capsule polysaccharide	GT2,GT2,GT4,GT4
PUL0521	20829291	capsule polysaccharide synthesis	capsule polysaccharide	GT2,GT4
PUL0522	20829291	capsule polysaccharide synthesis	capsule polysaccharide	GT2,GT4,GT2,GT32,GT2,GT2
PUL0523	20829291	capsule polysaccharide synthesis	capsule polysaccharide	GT4,GT4,GT4,GT26
PUL0524	20829291	capsule polysaccharide synthesis	capsule polysaccharide	GT2,GT2,GT4,GT101|GT0,GT4,GT2,GT2
PUL0525	20829291	capsule polysaccharide synthesis	O-glycan	GT0|GT94,GT4,GT4,GT2
PUL0627	33159946	capsule polysaccharide synthesis	capsule polysaccharide	GT2
PUL0628	33159946	capsule polysaccharide synthesis	capsule polysaccharide	GT2|GT2,GT2|GT2
PUL0629	33159946	capsule polysaccharide synthesis	capsule polysaccharide	GT2|GT2
PUL0649	33667610	capsule polysaccharide synthesis	capsule polysaccharide	GT2|GT2
PUL0656	32236137	capsule polysaccharide synthesis	exopolysaccharide	GH0|GH166,GT4
PUL0146	30524390	carrageenan	carrageenan	GH16
PUL0147	30524390	carrageenan	carrageenan	GH16,GH16,GH150
PUL0148	30524390	carrageenan	carrageenan	GH127,GH127,GH127,GH129
PUL0149	30524390	carrageenan	carrageenan	GH110,GH110
PUL0264	31886414	carrageenan	carrageenan	GH16,GH16
PUL0318	28983288	carrageenan	carrageenan	CBM16|GH16
PUL0319	28983288	carrageenan	carrageenan	GH5_42|GH5
PUL0458	31915221	carrageenan	carrageenan	GH16,GH16|CBM16,GH16,GH16
PUL0460	29774012	carrageenan	carrageenan,agar	GH2,GH29,GH63,GH86|CBM6,GH50,GH86,GH50,GH117,GH50,GH16,GH50,CE1,GH16,GH127,GH16,GH82,GH16,GH16,GH16
PUL0015	28970222	cellobiose	cellobiose	GH9
PUL0016	28970222	cellobiose	cellobiose	GH1
PUL0017	29093754	cellobiose	cellobiose	GH94
PUL0022	30519284	cellobiose	cellobiose	GH1
PUL0023	30519284	cellobiose	cellobiose	GH1
PUL0041	9023916	cellobiose	cellobiose	GH1
PUL0186	17028271	cellobiose	cellobiose	GH1
PUL0195	26691835	cellobiose	cellobiose	GH1
PUL0331	18487409	cellobiose	cellobiose	GH1
PUL0413	30116044	cellobiose	cellobiose	GH44
PUL0423	10960102	cellobiose	cellobiose	GH94
PUL0570	12777497	cellobiose	cellobiose	GH1
PUL0583	8407820	cellobiose	cellobiose	CE0
PUL0585	21778207	cellobiose	cellobiose	GH1
PUL0011	8936327	cellulose	cellulose	GH48,GH8,CBM3|GH9,CBM4|GH9
PUL0040	12896991+1398087+11844767	cellulose	cellulose	GH9|CBM3,GH9|CBM3,GH5_17,GH9,PL11_1|PL11,GH5_1|GH5
PUL0050	29601586	cellulose	cellulose,galactomannan	GH5_4|GH5,GH26,GH130,GH3,GH94
PUL0083	31338125	cellulose	lignocellulose	cohesin|CBM3,GH48,GH8,CBM3|GH9,CBM4|CBM30|GH9,CBM3|GH9,CBM3|GH9,GH5_17,GH9,GH5_7,GH5_1
PUL0084	31338125	cellulose	lignocellulose	GH10|CBM6,GH43_29|GH43|CBM6,CE1|CBM6,GH43_10|CBM6,GH62|CBM6,GH43_29|GH43|CBM6,GH27|CBM6,GH59|CBM6,GH62|CE6|CBM6,GH95|CBM32,CE1|CBM6,GH30_8|CBM6
PUL0087	31338125	cellulose	lignocellulose	CBM3|GH9,CBM3|GH9
PUL0089	31338125	cellulose	lignocellulose	GH5|GH5_4|CBM79
PUL0221	24223817	cellulose	cellulose	GH35,GH105,GH3,GH5_4
PUL0222	24223817	cellulose	cellulose	GH5|GH5_7,GH5_4,GH26
PUL0224	23418511	cellulose	cellulose	GH43_16|GH43|CBM6,GH10|CBM6,GH43|GH43_29|CBM6,CBM6|CE1,GH43_10|CBM6,GH62|CBM6,GH43|GH43_29|CBM6,GH146|CBM22,GH27|CBM6,GH59|CBM6,GH2|CBM6,GH62|CBM6|CE6,CBM32|GH95|CBM6,GH30_8|CBM6
PUL0239	24448980	cellulose	cellulose	GH26|GH5_4,GH5_7,GH130,GH26,CE7,GH36,GH3
PUL0240	24448980	cellulose	cellulose	GH31,GH9,GH26
PUL0241	24448980	cellulose	cellulose	GH5|GH5_4,GH36
PUL0242	24448980	cellulose	cellulose	GH31,CBM72|GH5_4,GH26
PUL0243	24448980	cellulose	cellulose	GH5_38,GH94,GH36
PUL0311	31455320	cellulose	cellulose	GT2,GH8
PUL0320	29475869+29588665	cellulose	glucan	CE12|PL11|CBM3,PL3_1|CBM66|PL3,PL9_1|PL9|CBM66,CBM22|GH10|GH48|CBM3,GH44|GH5|CBM3|GH5_8,GH48|GH74|CBM3,GT39,GH5|GH9|CBM3|GH5_8,GH5_1|CBM3|GH5_8,GH9|GH48|CBM3
PUL0322	29475869	cellulose	glucan	CBM3|PL11|CE12,PL3_1|CBM66|PL3,CBM66|PL9|PL9_1,CBM66|PL9|PL9_1,CBM66|PL9|PL9_1,CBM3|GH74|GH48,GT39,CBM3|GH9|GH5|GH5_8,GH5_1|GH10|GH5|CBM22|CBM3,GH48|GH10|GH12|CBM22|CBM3,CBM3|GH5|GH44|GH5_8,CBM3|GH9|GH48
PUL0385	20013800	cellulose	cellulose	GH48,GH8,GH9|CBM3,CBM4|GH9|CBM30,GH9|CBM3,GH9|CBM3,GH5_17,GH9,PL11_1|PL11,GH5_1
PUL0012	28683122	chitin	chitin	GH94,GH20,GH9
PUL0100	9405618	chitin	chitobiose	GH4
PUL0144	16199574	chitin	chitin	GH35,GH1,CBM2|GH18
PUL0208	31213521	chitin	chitin	CBM5|GH18,CBM5|AA10,CBM5|GH18
PUL0269	23674154	chitin	chitin	GH3,CBM5,CBM5|GH18,CBM5|GH18
PUL0292	18671744	chitin	chitin	GH0|GH16,GH3
PUL0303	18671744	chitin	chitin	CE9
PUL0307	29229757+8757722	chitin	chitin	CBM5|GH18,AA10
PUL0344	27933102+32792608	chitin	chitin	GH18,GH20,GH18
PUL0381	14983042	chitin	chitin	CBM12|CE4,GH4
PUL0487	19717629	chitin	chitin	GH18,GH20,GH18
PUL0497	11772635	chitin	chitin	CBM5|GH18,CBM5|AA10,CBM5|GH18
PUL0531	12618440	chitin	chitobiose	GH1
PUL0567	10220172	chitin	chitin	CBM5|GH18,AA10|CBM5,CBM5|GH18
PUL0571	19638370	chitin	chitooligosaccharide	GH4
PUL0577	21098515	chitin	chitin,chitobiose,cellobiose	GH94,GH20,GH9
PUL0586	23047109	chitin	chitin	GH20
PUL0588	23278377	chitin	chitin	GH3
PUL0008	28103254	fructan	fructan	GH32,GH32,GH32
PUL0024	31915220	fructan	kestose	GH32
PUL0219	17644636	fructan	fructooligosaccharide,fructan	GH32
PUL0277	23264576	fructan	fructooligosaccharide	GH32
PUL0278	23264576	fructan	fructooligosaccharide	GH32
PUL0279	23264576	fructan	fructooligosaccharide	GH32
PUL0394	20679207	fructan	fructan,inulin	GH32
PUL0425	22205877	fructan	fructan,inulin	GH32,GH91,GH91,GH32
PUL0569	11739774	fructan	levan	GH68,GH32
PUL0581	22286980	fructan	inulin	GH32|CBM38,GH32
PUL0587	23266804	fructan	levan,inulin,fructan	GH32
PUL0245	24333485	fucose	fucose	GH98|CBM47,GH95
PUL0246	24333485	fucose	fucose	GH98|CBM51,GH36,GH36,GH29
PUL0006	24637762	galactan	galactan	GH1
PUL0007	27274361	galactan	galactan	GH53,GH42
PUL0209	17644603	galactan	galactan	GH42,GH53
PUL0282	23216604	galactan	galactan	GH42
PUL0297	29310579	galactan	galactan	GH42,GH53|CBM61
PUL0298	29310579	galactan	galactan	GH42
PUL0304	29255254	galactan	galactan	GH2,GH53
PUL0306	29255254	galactan	galactan	GH2,GH53,GH147
PUL0323	28617843	galactan	galactan	CBM61|GH53,GH42
PUL0393	20686828	galactan	galactan	GH86|CBM6,GH16|CBM6
PUL0030	26978267+30351049+29360976	galactomannan	galactomannan	GH130,GH130,GH27,CE7
PUL0175	16842369	galactomannan	galactomannan	GH130,GH5_7|GH5,GH27
PUL0178	27288925+22205877	galactomannan	galactomannan	GH130,GH36,GH26,GH26
PUL0179	27288925	galactomannan	galactomannan	CE7,GH130,GH26,GH26
PUL0180	27288925+21539815	galactomannan	galactomannan	GH36,GH29,GH29
PUL0212	25483279	galactomannan	galactooligosaccharide	GH2
PUL0213	25483279	galactomannan	galactooligosaccharide	GH2
PUL0214	25483279	galactomannan	galactooligosaccharide	GH42,GH35
PUL0217	25342756	galactomannan	galactomannan,glucomannan,glucose,mannose	GH130,GH5_36
PUL0283	23199239	galactomannan	galactooligosaccharide	GH42,GH53|CBM61
PUL0284	23199239	galactomannan	galactooligosaccharide	GH2
PUL0285	23199239	galactomannan	galactooligosaccharide	GH42
PUL0367	18539808	galactomannan	galactooligosaccharide	GH42
PUL0538	23976882	galactomannan	galactomannan,glucomannan,cellobiose,xyloglucan	GH130,GH26,GH26,GH5_2|GH5,GH5_7,CE7,GH3
PUL0565	22205877+27872187	galactomannan	galactomannan,glucomannan	GH130,GH36,GH26,GH26
PUL0600	26020016	galactomannan	galactomannan	GH130,GH130,GH2
PUL0603	31703861	galactomannan	galactomannooligosaccharide	GH1
PUL0604	31703861	galactomannan	galactomannooligosaccharide	GH32,GH13_31|GH13
PUL0168	30099846	galactose	galactose	GH2
PUL0271	23663691	gentiobiose	gentiobiose	GH30_1,GH42
PUL0238	18177310	glucomannan	glucomannan	GH26
PUL0436	28069559	glucomannan	glucomannan	GH65,GH13,CBM32
PUL0437	28069559	glucomannan	glucomannan	GH51
PUL0438	28069559	glucomannan	glucomannan,glucose	GH89,GH158
PUL0439	28069559	glucomannan	glucomannan,glucose	GH33
PUL0440	28069559	glucomannan	glucomannan,galactomannan	GH2,GH76|CBM13
PUL0441	28069559	glucomannan	glucomannan,galactomannan	GH130,CBM13|GH43_26
PUL0442	28069559	glucomannan	glucomannan,galactomannan,glucose	CBM5|GH18,GH18|GH64|CBM6,GH16|CBM6
PUL0443	28069559	glucomannan	glucomannan,galactomannan,glucose	GH16,CBM6
PUL0444	28069559	glucomannan	glucomannan,galactomannan,glucose	GH31,GH19|CBM5
PUL0058	8145641	glycogen	glycogen	GH13|CBM48|GH13_9,GT5,GT35
PUL0267	23879596	glycogen	glycogen	GH13_9|CBM48|GH13,GT5,GT35,GH13_39|CBM34|GH13
PUL0605	33101261+21029047	glycogen	glycogen	GT35,GT5,GH13|GH13_11|CBM48|GH77,GH13|GH13_9|CBM48
PUL0009	28432302	glycosaminoglycan	glycosaminoglycan	PL8,PL8,GH88
PUL0018	22311922	glycosaminoglycan	glycosaminoglycan	CBM70|PL8_1|PL8,GH88,PL12_1
PUL0020	30006634	glycosaminoglycan	glycosaminoglycan	PL12_1|PL12,GH88,PL8
PUL0021	30006634	glycosaminoglycan	glycosaminoglycan	PL12|PL12_1,GH88
PUL0145	30262663	glycosaminoglycan	glycosaminoglycan,chondroitin sulfate	PL8|PL8_2,PL29,GH2,GH88,PL8_2
PUL0366	10931310	glycosaminoglycan	N-acetyl-D-galactosamine,d-galactosamine	CE9
PUL0377	18996345	glycosaminoglycan	glycosaminoglycan	PL8_2|PL8,PL29,GH2,GH88,PL8_2
PUL0384	18996345	glycosaminoglycan	glycosaminoglycan	PL15_2|PL15,PL12|PL12_2,GH88,PL12_2
PUL0387	20081036	glycosaminoglycan	N-acetylglucosamine	CE9
PUL0396	21478317	glycosaminoglycan	N-acetylglucosamine	CE9
PUL0397	21762219	glycosaminoglycan	N-acetylglucosamine	GH18
PUL0398	21762219	glycosaminoglycan	N-acetylglucosamine	GH2
PUL0536	23976882	glycosaminoglycan	N-acetyl-D-glucosamine,glucosamine	GH2
PUL0541	23976882	glycosaminoglycan	N-acetyl-D-galactosamine,chondrotin sulfate	PL8_2
PUL0550	23976882	glycosaminoglycan	N-acetyl-D-galactosamine	CE8|PL1|PL1_2,CE8,GH3
PUL0579	21488982	glycosaminoglycan	N-acetylglucosamine	CE9
PUL0580	21488982	glycosaminoglycan	N-acetylglucosamine	CE9
PUL0591	23667565	glycosaminoglycan	N-acetylglucosamine	CE9
PUL0091	31275257	host glycan	O-glycan,N-glycan	CE9,GH2,GH92,GH20,GH20,GH2
PUL0092	31275257	host glycan	O-glycan,N-glycan	GH20,GH2,GH20,GH33
PUL0093	31275257	host glycan	O-glycan,N-glycan	CE9,GH2,GH92,GH20,GH20,GH2
PUL0094	31275257	host glycan	O-glycan,N-glycan	GH27,GH33,GH20,GH2,GH20
PUL0095	31275257	host glycan	O-glycan,N-glycan	GH27,GH33,GH20,GH2,GH20
PUL0096	31275257	host glycan	O-glycan,N-glycan	GH33,GH20,GH2,GH20,GH20,GH92,GH2,CE9,GH29,GH97
PUL0097	31275257	host glycan	O-glycan,N-glycan	GH33,GH20,GH2,GH20,GH20,GH92,GH2,CE9
PUL0098	31275257	host glycan	O-glycan,N-glycan	GH33
PUL0101	31275257	host glycan	O-glycan,N-glycan	CBM67|GH78,GH3,GH115,GH97
PUL0102	31275257	host glycan	O-glycan,N-glycan	GH20,GH29,GH33,CBM67|GH78
PUL0103	31275257	host glycan	O-glycan,N-glycan	CBM67|GH78,GH33
PUL0104	31275257	host glycan	O-glycan,N-glycan	GH33,CBM67|GH78
PUL0105	31275257	host glycan	O-glycan,N-glycan	GH33,CBM67|GH78,GH3,GH115,GH97
PUL0106	31275257	host glycan	O-glycan,N-glycan	GH20,GH2,GH2,GH2
PUL0107	31275257	host glycan	O-glycan,N-glycan	GH1
PUL0108	31275257	host glycan	O-glycan,N-glycan	GH2,GH3
PUL0109	31275257	host glycan	O-glycan,N-glycan	GH2
PUL0110	31275257	host glycan	O-glycan,N-glycan	GH2
PUL0112	31275257	host glycan	O-glycan,N-glycan	GH20,GH2,GH2,GH2
PUL0113	31275257	host glycan	O-glycan,N-glycan	GH1
PUL0115	31160824	host glycan	N-glycan	GH33,GH20,GH2,GH20,GH20,GH2
PUL0116	31160824	host glycan	N-glycan	GH20
PUL0117	31160824	host glycan	N-glycan	GH92,GH130,GH163,GH20
PUL0119	31160824	host glycan	N-glycan	CBM32|GH29
PUL0120	31160824	host glycan	N-glycan,mucin	CBM14|GH18
PUL0171	27353652	host glycan	N-glycan	GH18
PUL0194	28056108	host glycan	N-glycan	GH20,GH38,GH125,GH92,GH29
PUL0207	25605731	host glycan	N-glycan	PL12|PL12_1,GH88
PUL0210	25605731	host glycan	N-glycan	PL8,GH88,PL12_1
PUL0211	25586188+25205095	host glycan	N-glycan	GH29,GH18,GH20,GH2,GH3,GH125,GH92,GH35
PUL0223	23943617	host glycan	N-glycan	GH92,GH130,GH163
PUL0244	24351045	host glycan	sialic acid	GH20,GH33
PUL0251	23996813	host glycan	host glycan	CBM32
PUL0348	22449996	host glycan	sialoglycoconjugate	GH33,GH20,GH2,CBM32|GH20,GH20,GH92,GH2,GH2
PUL0352	16968696	host glycan	arabinan,xylan,levan,pectin,rhamnogalacturonan	GH20
PUL0353	16968696+32060313	host glycan	arabinan,xylan,levan,pectin,rhamnogalacturonan	GH0,GH92,GH92
PUL0357	16968696	host glycan	arabinan,xylan,levan,pectin,rhamnogalacturonan	CBM32
PUL0369	19416976	host glycan	unsaturated hyaluronate disaccharide,chondroitin disaccharide	GH88
PUL0410	21545489	host glycan	sialic acid	GH33
PUL0422	22205877	host glycan	host glycan	GH18
PUL0424	22205877	host glycan	host glycan	GH18,GH163,GH130,GH92
PUL0463	18996345	host glycan	host glycan	GH89,CE2
PUL0464	18996345	host glycan	host glycan	GH33,GH20,GH2,GH20,GH20,GH2
PUL0467	18996345	host glycan	host glycan	GH29|CBM32,GH2,GH20,GH18
PUL0468	18996345	host glycan	host glycan	GH43|GH43_26,GH76
PUL0555	25139987	host glycan	N-glycan	GH154,GH2,GH20,GH88,PL0|PL33_1
PUL0556	25139987	host glycan	N-glycan	GH18
PUL0562	18996345+22205877	host glycan	host glycan,rhamnogalacturonan	CBM32|GH43_34,GH43_10,GH97,GH29
PUL0613	33113351	host glycan	O-glycan,N-glycan	PL38|GH88,GH2|CBM57
PUL0137	30306201	human milk oligosaccharide	lactose	GH2
PUL0153	30332787	human milk oligosaccharide	lactose	GH1
PUL0154	30332787	human milk oligosaccharide	lactose	GH1
PUL0156	30332787	human milk oligosaccharide	lactose	GH2
PUL0157	30332787	human milk oligosaccharide	lactose	GH1
PUL0158	30332787	human milk oligosaccharide	lactose	GH1
PUL0159	30332787	human milk oligosaccharide	lactose	GH2
PUL0196	26546429	human milk oligosaccharide	lacto-n-triose	GH20,CE9
PUL0266	23320757	human milk oligosaccharide	lactose	GH42,GH36
PUL0291	29453395	human milk oligosaccharide	lactose	GH31
PUL0299	29310579	human milk oligosaccharide	fucosyllactose	GH29,GH95
PUL0354	16968696	human milk oligosaccharide	lactose,host glycan	GH93|GH0,GH43_31|GH43,GH43_31
PUL0355	16968696	human milk oligosaccharide	lactose,host glycan	GH30_4|GH30,GH18
PUL0356	16968696	human milk oligosaccharide	lactose,host glycan	GH18
PUL0358	16968696	human milk oligosaccharide	lactose,host glycan	CBM32|GH35,GH43_19|GH43,GH43_9|GH43_19|GH43,GH51
PUL0359	16968696	human milk oligosaccharide	lactose,host glycan	GH43_10,GH97,GH29
PUL0360	16968696	human milk oligosaccharide	lactose,host glycan	GH2,GH53
PUL0368	19033196	human milk oligosaccharide	human milk oligosaccharide	GH2,GH95,GH29,GH33,GH20
PUL0407	9066115	human milk oligosaccharide	lactose	GH1
PUL0582	22660716	human milk oligosaccharide	lactose	GH1
PUL0608	32620774	human milk oligosaccharide	human milk oligosaccharide	3.2.1.140|GH136,2.4.1.211|GH112
PUL0609	32620774	human milk oligosaccharide	human milk oligosaccharide	GH112|2.4.1.211,3.2.1.63|GH95,3.2.1.63|GH95,GH136|3.2.1.-
PUL0038	10741834	melibiose	melibiose,galactose	GH42,GH36
PUL0039	10741834	melibiose	melibiose,galactose	GH36
PUL0082	31138628	melibiose	melibiose,raffinose-oligosaccharide,stachyose	GH4
PUL0111	9642246	melibiose	melibiose	GH4
PUL0374	19734309	melibiose	melibiose	GH36
PUL0584	23530958	melibiose	melibiose	GH13|GH13_18,GH36
PUL0233	24705323	melicitose	melezitose	GH36
PUL0028	24204617	mucin	mucin	GH0|GH33|CBM40,GH1,GH140
PUL0206	25736888	mucin	mucin	GH2
PUL0252	23996813	mucin	mucin,O-glycan	CBM32,GH29
PUL0376	18996345	mucin	mucin,O-glycan	GH16,GH18
PUL0380	18996345	mucin	mucin,O-glycan	GH0,GH92,GH92,GH92
PUL0382	18996345	mucin	mucin,O-glycan	GH2,GH109
PUL0383	18996345	mucin	mucin,O-glycan	GH89
PUL0426	22205877	mucin	mucin,O-glycan	GH0,GH92,GH92
PUL0465	18996345	mucin	mucin	GH18
PUL0470	18996345	mucin	mucin	GH18
PUL0471	18996345	mucin	mucin	GH92,GH92,GH92
PUL0472	18996345	mucin	mucin	GH38,GH92,CBM32|GH2,GH78|CBM67,CE1,GH92,GH92,GH130,GH43_8
PUL0576	20974960	mucin	mucin,human milk oligosaccharide,O-glycan	GH112
PUL0014	28900693	pectin	pectin	PL1_6|PL1,GH105
PUL0034	12730169	pectin	pectin	GH43_18|CE10
PUL0035	11555291	pectin	pectin	PL2_2
PUL0081	31133029	pectin	oligogalacturonide	PL9_1,PL22_1|PL22
PUL0086	31338125	pectin	lignocellulose	PL10|PL10_1,CE8,CE12|PL11_1|PL11
PUL0134	30341080	pectin	pectin	CE8,PL9_1,GH28,GH105,GH43_10,GH28|PL9_1,CE12,CE8|CE10,CE12,PL10_1
PUL0135	30341080	pectin	pectin	CE12|CE4,GH28,GH105,GH105,GH43|GH43_10,CE8,PL1_2
PUL0136	30341080	pectin	pectin	PL1|PL1_5|CE8,PL1|PL1_2,GH105,GH105,GH28
PUL0189	26920945	pectin	pectin	GH95,GH140,CBM67|GH78|GH33,GH28,GH78|CBM67,GH43_18|GH43,PL1|CE8|PL1_2,GH92
PUL0190	26920945	pectin	pectin	GH51,GH146,GH43|GH43_4,GH43_4,GH51,GH43_29
PUL0191	26920945	pectin	pectin	GH105,CE8,CE8|CE12|CE4,PL1_2,PL1_2
PUL0192	26920945	pectin	pectin	GH106,GH28,GH28,CE12,GH2,GH43_18|GH43_34|GH43|CBM32,GH42,GH28,PL11|PL11_1,PL26,CE12,GH105,PL11_1,GH105
PUL0193	26920945	pectin	pectin	GH2,PL11_1|PL11,GH28,GH117,PL11_1|PL11,GH28,GH105,GH28
PUL0249	17449691	pectin	rhamnogalacturonan	GH105,CE12,PL11_1|CE12|PL11,PL11_1|PL11,CE12,GH42
PUL0305	29255254	pectin	homogalacturonan	GH105,CE8,CE4|CE8|CE12,PL1_2|PL1|CE8,PL1_2|PL1|CE8,PL1_2,GH28
PUL0330	28261179	pectin	pectin	CE8,PL9_1,GH28,GH105,GH43_10,GH28|PL9_1,CE12,CE8|CE10,CE12,PL10_1
PUL0363	17311090	pectin	pectin	CE8,PL10|PL10_1
PUL0391	21227922	pectin	cellulose,xylan,xyloglucan,pectin,mannan	PL11|CBM35|GH12|CBM3|CBM2|CE12,PL3_1|PL3|CBM66,PL9_1|CBM35|CBM66|PL9,CBM22|GH12|CBM0|CBM3|CBM2|CBM1|GH48|GH10|CBM9,GH44|CBM35|GH12|CBM44|CBM3|CBM2|CBM76|CBM10|GH5|GH5_8,CBM35|GH12|CBM5|CBM3|CBM2|GH74|CBM1|GH48,GT39,CBM3|GH9|GH5_8,CBM3|GH5_1|GH5_8,CBM3|GH48|GH9
PUL0404	30116038	pectin	pectin	CE12,GH105,GH28,CE8
PUL0405	30116038	pectin	pectin	PL1|PL1_2,PL1_5|CE8
PUL0412	12795379	pectin	polygalacturonic acid	GH28
PUL0416	22205877	pectin	plant polysaccharide	CE6|GH105|GH151
PUL0417	22205877	pectin	plant polysaccharide	CE6|GH105
PUL0418	22205877	pectin	plant polysaccharide	CE1,CE1
PUL0419	22205877	pectin	plant polysaccharide	GH5|GH5_2,GH5_5,GH2,GH5|GH5_5,GH140,GH130,CBM67|GH78
PUL0420	22205877	pectin	plant polysaccharide	GH144,GH3
PUL0427	22205877	pectin	plant polysaccharide	GH53,GH147
PUL0476	19717629	pectin	hemicellulose,pectin	GH5|GH5_13,GH43_18,GH2,GH43|GH43_26,GH43_31,GH29|CBM32
PUL0479	19717629	pectin	pectin	GH43|GH43_34|GH43_19,GH27,GH2,GH95,GH51,GH28,GH28,GH2,GH92,GH92,GH89
PUL0482	19717629	pectin	pectin	GH78|CBM67,GH142,GH95,GH78|CBM67,GH143,GH43_18|GH43,GH28,GH140,PL1|CE8|PL1_2,PL1|CE8|PL1_2,CE8,GH127,PL1|PL1_2,GH139,GH106,GH2,GH137,GH78
PUL0483	19717629	pectin	pectin	GH2,CE12|CE4,GH28,GH117,GH106,GH105
PUL0484	19717629	pectin	pectin	CE12,GH28,PL10|CE8|PL10_1,GH43_10|GH43,GH105,GH105,GH105,GH28
PUL0529	22205877	pectin	homogalacturonan	GH105,CE8,CE12|CE4|CE8,PL1|CE8|PL1_2,PL1|PL1_2,PL1|PL1_2,CE8,PL1|PL1_2,PL1|CE8|PL1_2,CE8,GH28,GH3,GH43_10|CBM6
PUL0530	22205877	pectin	rhamnogalacturonan	PL1|CE8|PL1_2,GH2,GH139,GH106,GH2,GH2,GH137|GH2|CBM57,GH138,GH78,GH141,GH127,GH95,GH105,GH140,GH78|GH33|CBM67,GH28,GH78|CBM67,GH143|GH142,GH43_18|GH43,PL1|CE8|PL1_2
PUL0534	23976882	pectin	pectin	GH133|GH0,GH13|GH13_10,GH2,GH53,GH147
PUL0539	23976882	pectin	fucose,galacturonic acid, rhamnose	PL1_2|CE8|PL1,GH28,GH105,GH28,PL11,GH106,GH105
PUL0548	23976882	pectin	arabinose	GH28,GH92,GH92
PUL0549	23976882	pectin	polygalacturonic acid	GH140
PUL0558	28329766	pectin	rhamnogalacturonan	GH2,GH139,GH106,GH2,GH2,GH2|CBM57|GH137,GH138,GH78,GH141,GH127,GH95,GH105,GH140,CBM67|GH33|GH78,GH28,CBM67|GH78,GH142|GH143,GH43_18|GH43,CE8|PL1_2|PL1
PUL0559	28329766	pectin	rhamnogalacturonan	CBM32|GH43_34,GH43_10,GH97,GH29
PUL0564	18996345+22205877	pectin	rhamnogalacturonan	GH106,GH28,GH28,CE12,GH2,GH43|GH43_18|GH42,GH28,CE4|CE0,GH28,GH2,GH27|CBM35,GH35,PL9|PL9_1,PL26,CE12,GH105,PL11|PL11_1,GH105,CE4|CE0,CE6,GH2,PL9_1
PUL0566	22205877+29255254	pectin	pectin	GH2,GH53,GH147
PUL0601	26020016	pectin	pectin	GH28,GH105
PUL0614	33113351	pectin	pectin	CBM6|PL1|CE8|PL1_2
PUL0615	33113351	pectin	pectin	GH28
PUL0616	33113351	pectin	pectin	PL1_2
PUL0618	33113351	pectin	pectin	GH36,PL1|CBM77
PUL0621	33113351	pectin	pectin	3.2.1.37|GH3|CBM6,GH57,GT4,GH133
PUL0623	33113351	pectin	pectin	CBM6|GH3|3.2.1.37
PUL0037	31591266	raffinose	raffinose	GH13|GH13_18
PUL0068	8277949	raffinose	raffinose	GH36,GH32
PUL0088	8764489	raffinose	raffinose,melibiose,isomaltotriose	GH36,GH13_18|GH13
PUL0138	30306201	raffinose	raffinose,melibiose	GH36,GH36
PUL0232	24705323	raffinose	raffinose	GH36
PUL0486	10613841	raffinose	raffinose	GH13|GH13_18,GH36
PUL0575	20946531	raffinose	raffinose	GH13|GH13_18,GH13_31|GH13,GH36,GH4
PUL0026	31901520	ribose	ribose	GH0|GH35
PUL0544	23976882	ribose	ribose	GH2
PUL0031	16523284	starch	sucrose	GH32
PUL0032	16523284	starch	sucrose	GH13|GH13_18
PUL0042	30054816	starch	sucrose	GH13_4
PUL0141	30306201	starch	sucrose	GH13_18|GH13
PUL0142	30306201	starch	maltose	GH13_30
PUL0166	16788175	starch	starch	GH13_10|GH13
PUL0174	27302067	starch	starch	CBM20|GH31,CBM35|GH31
PUL0176	27302067	starch	isomaltose	GH31,GH15
PUL0197	17233733	starch	maltose	GT35,GH77
PUL0230	22685275+32444471	starch	maltooligosaccharide	GH65,CBM34|GH13|GH13_20
PUL0265	7730272	starch	maltose,maltotriose	GH13_31|GH13
PUL0268	23793634	starch	starch	GH13_1|GH13
PUL0275	23663691	starch	maltotriose	GH77
PUL0276	23663691	starch	isomaltose,panose,raffinose,stachyose,melibiose	GH36,GH36
PUL0312	19139238	starch	sucrose	GH68,GH32
PUL0327	28455338+32680872	starch	maltodextrin	GH13|CBM34|GH13_20
PUL0347	24581150	starch	sorbitol	CBM48|GH13_11
PUL0349	22230464	starch	sucrose	GH4
PUL0351	1435727	starch	sucrose	GH32
PUL0361	10972187	starch	starch,maltodextrin	GH13_20|CBM34|GH13,GH4
PUL0362	17311090	starch	sucrose	GH13_4
PUL0365	17311090	starch	maltodextrin	GH13|GH13_2,GH97
PUL0371	11489857	starch	cyclomaltodextrin	CBM34|GH13|GH13_20
PUL0373	19734309	starch	sucrose	GH32
PUL0421	22205877	starch	starch	GH13|GH13_10,GH97,GH13
PUL0455	12513973	starch	sucrose	GH13|GH13_18
PUL0469	18996345	starch	starch	GH97
PUL0485	19717629	starch	dextran	GH65,GH97,GH31,GH66
PUL0519	8244973	starch	maltose	GT35,GH77
PUL0540	23976882	starch	pullulan	GH97,GH13,GH13
PUL0554	23976882	starch	dextran	GH66,GH31,GH97
PUL0568	10411273	starch	sucrose	GH32
PUL0589	23930155	starch	starch	GT35,GH77
PUL0590	23951303	starch	maltose,maltodextrin	CBM34|GH13_20
PUL0593	8576036	starch	maltose,maltotriose	GH13_39|CBM34|GH13|CBM20,GH13_2|CBM20
PUL0595	25388295	starch	starch	CBM26|GH13_41|CBM82|GH13|CBM41|CBM83
PUL0596	25388295	starch	starch	GH13_36
PUL0632	33439065	starch	sucrose,kestose,nystose,inulin	CBM66|GH32
PUL0633	33439065	starch	sucrose,kestose,nystose	GH32
PUL0634	33439065	starch	sucrose,kestose,nystose	GH32
PUL0635	33439065	starch	sucrose,kestose,nystose,fructooligosaccharide	CBM38|GH32|CBM66
PUL0636	33439065	starch	sucrose,kestose,nystose,fructooligosaccharide	GH32|CBM66
PUL0637	33439065	starch	sucrose,kestose,nystose	GH32
PUL0638	33439065	starch	sucrose,kestose	GH32
PUL0639	33439065	starch	sucrose,kestose	GH32,GH32
PUL0640	33439065	starch	sucrose,kestose,nystose	CBM66|CBM38|GH32
PUL0641	33439065	starch	sucrose,kestose	GH32
PUL0642	33439065	starch	sucrose,kestose,nystose	GH36,GH13_31|GH13,CBM38|GH32,GH13_18,GH10|CBM86|CBM9|CBM0|CBM22,GH53|CBM61
PUL0647	33603728	starch	sucrose	GT35,GT5,CBM48|GH13_9|GH13
PUL0033	12949193	trehalose	trehalose	GH13_29|GH13
PUL0048	29632089	trehalose	trehalose	GH13_29|GH13
PUL0121	31164449	X	4-methylumbelliferyl 6-azido-6-deoxy-beta-D-galactoside	GH13_23,GH1
PUL0123	31164449	X	4-methylumbelliferyl 6-azido-6-deoxy-beta-D-galactoside	GH63,CBM67|GH78
PUL0124	31164449	X	4-methylumbelliferyl 6-azido-6-deoxy-beta-D-galactoside	GH13|GH13_23,GH1
PUL0287	23082033	X	unknown polysaccharide	GH1
PUL0003	26559526	xylan	xylan	GH30|GH30_8,GH43_16|CBM6
PUL0010	28616644	xylan	xylan	GH43|GH43_11,GH10,GH39,GH67,GH10|CBM22,GH52,CE4,GH51
PUL0078	8920183	xylan	xylan,xylose	CBM22|GH10
PUL0140	30306201	xylan	xylose	GH43|GH43_12,GH43|GH43_11,GH43_10
PUL0227	22918832	xylan	xylan	GH67,GH3
PUL0229	17921311	xylan	aldouronate	GH67,CBM22|GH10,GH43_12|GH43
PUL0262	23976882	xylan	xylan,arabinoxylan	GH10|CBM4,GH10,GH5_21|GH5,CE1|CE0,CE6|GH95,GH8
PUL0263	23976882+30674645	xylan	xylan,arabinoxylan	GH10|CBM4|CBM22
PUL0274	23663691	xylan	xylobiose,xylooligosaccharide	GH43|GH43_12,GH43_11|GH43,GH43_10
PUL0289	29588659	xylan	xylan	GH97,GH3,CBM22|GH43_10|GH43,GH146,GH115,CE0|CE6|CE1,GH43_12
PUL0294	29310579	xylan	xylooligosaccharide	GH120,GH43|GH43_12,GH43_11|GH43
PUL0328	28261179	xylan	xylan	GH127|CBM13,GH43|GH43_26,GH2,GH5|GH5_13
PUL0329	28261179	xylan	xylan	GH43_10|GH43|CBM22,GH43|GH43_12,GH43|GH43_1,GH3,GH67,GH10,GH115,CE15
PUL0335	28091525	xylan	xylan,beta-glucan,lichenan	GH13,GH97,GH3,GH158,GH16
PUL0336	28091525	xylan	xylan,beta-glucan,lichenan	GH3,GH158,GH16
PUL0337	28091525	xylan	xylan,beta-glucan,lichenan	GH16,GH158,GH3
PUL0338	28091525	xylan	xylan,beta-glucan,lichenan	GH16,GH158,GH3,GH97
PUL0339	28091525	xylan	xylan,beta-glucan,lichenan	GH97,GH3,GH16,GH20
PUL0342	19304844	xylan	xylan	GH10|CE1|CBM22,GH95,GH3
PUL0345	27681607	xylan	xylan	CBM4|GH10,GH35,GH43_12|GH43|GH10,GH43_1|GH43,GH67,GH8,CE6|GH95,CE0|CE1,GH5|GH5_21,GH10|CBM0,GH115
PUL0346	27573446	xylan	xylooligosaccharide	GH43|GH43_29,GH43|GH43_12,GH43|GH43_1,GH10,GH16
PUL0364	17311090	xylan	xylan	CBM22|GH10,GH2,GH10,GH43_1
PUL0386	20013800	xylan	hemicellulose	GH43|CBM6|GH43_16,GH10|CBM6,GH43_29|GH43|CBM6,CE1|CBM6,GH43_10|CBM6,GH62|CBM6,GH43_29|GH43|CBM6,GH146|CBM22,GH27|CBM6,GH59|CBM6,GH2|CBM6
PUL0390	21255309	xylan	acetylated glucuronoxylan	GH67,GH10|CBM22|CBM9,CBM22|GH10,GH3,CE7
PUL0392	27142817	xylan	xylan	GH67,GH13_14
PUL0402	11282589	xylan	xylan,xylose	GH43_11|GH43
PUL0411	7487028	xylan	xylan	GH10,GH43_1
PUL0414	30116044	xylan	xylan	GH10,GH10
PUL0415	22205877	xylan	xylan,glucomannan,plant polysaccharide	GH20,GH20
PUL0456	20622018	xylan	xylan	CE6|GH43_10|GH43,GH43_1|GH43,GH10,GH67
PUL0457	27142164	xylan	xylooligosaccharide	GH43_11|GH43
PUL0474	19717629	xylan	beta-glucan,xylan	GH30_1|GH30,GH30_1|GH30,GH3,GH30_3,GH3
PUL0480	19717629	xylan	hemicellulose	GH3,GH10,GH16,GH8
PUL0481	19717629+32266006	xylan	hemicellulose	GH97,GH3,GH43|GH43_10|CBM22,GH146,GH115,GH43_12,GH3
PUL0508	14761997	xylan	xylobiose,xylotriose	GH3
PUL0520	14532050	xylan	xylobiose,xylodextrin	GH43|GH43_11
PUL0533	23976882	xylan	xylan,arabinoxylan	GH115,GH10,GH30_8
PUL0542	10368143	xylan	xylan	CE4,GH52,GH10,GH67,GH39,GH43_11
PUL0553	27142817	xylan	xylan	GH43_10|GH43,CBM6|GH3,GH43|GH43_12,GH31,GH97,CBM66|CBM6|GH43|GH43_29,GH43|GH43_12,CBM4|CBM0|GH10,GH5_21,CE1|CE6,CBM6|GH43_29,GH95,GH115
PUL0592	25063665	xylan	methylglucuronoarabinoxylan	GH67,GH10,GH43_12
PUL0594	25063665	xylan	methylglucuronoarabinoxylan	GH51
PUL0598	26020016	xylan	xylose	GH95
PUL0599	26020016	xylan	xylan	GH43|GH43_11
PUL0602	26442136	xylan	xylan	CBM22|GH10,GH39,GH67,GH10,GH52,CE4
PUL0610	31992772	xylan	xylan	GH43_15|CBM6,GH10|CBM4|3.2.1.8,GH10,GH67,GH3,GH3
PUL0617	33113351	xylan	xylan	GH67,GH10,GH43|GH43_1,GH43_35,GH43|GH5_21|GH5,GH10|CBM0|CBM4|3.2.1.8
PUL0619	33113351	xylan	xylan	GH35|CBM32
PUL0620	33113351	xylan	xylan	GH128,GH51|GH43_19
PUL0622	33113351	xylan	xylan	CBM35|CBM2|PL11_1|PL11,GH3|3.2.1.55|CBM6|3.2.1.37,GH43_7|CBM13|GH43,PL11_1|CBM35|CE12|PL11|CBM2,GH2
PUL0624	33113351	xylan	xylan	CBM13|GH43|GH43_24,GH43_19|GH51,GH128
PUL0625	33113351	xylan	xylan	GH43_12|GH43,GH115,GH43|GH43_10,GH97,CBM6|GH43_29|GH43|CBM22,CE1|CBM48,CBM51|CBM32|GH95|CBM13,GH115,GH30_8
PUL0630	33187992	xylan	xylan	GH10|CBM4|CBM0|3.2.1.8,GH115,GH11|CBM6|CBM36,CBM0|3.2.1.8|GH10|CBM9|CBM22,GH43|GH43_1
PUL0648	33667545	xylan	glucuronoarabinoxylan	CBM0|3.2.1.8|CBM4|GH10,GH43_12|GH43,GH43|GH43_1,GH10,GH146,CBM48|CE1,CBM6|CBM36|GH8|3.2.1.156,CE6,CBM2|GH43_29|GH43|CBM22|CBM42|CBM66|CBM6,CBM6|GH43_29|GH43,GH97,GH31,GH51,CBM2|GH43_29|GH43|CBM22|CBM42|CBM6,CBM48|CE1|GH10,GH43_10|GH43,GH115,GH10,GH43|GH43_1,GH67
PUL0063	31420336	xyloglucan	xyloglucan	GH3,GH2,GH31,GH9,GH5_4,GH43|GH43_12,GH43_12,GH3
PUL0064	31420336	xyloglucan	xyloglucan	GH5|GH5_4,GH31,GH2,GH3
PUL0065	31420336	xyloglucan	xyloglucan	GH43_12|GH43,GH5_4|GH5,GH31,GH2,GH3,GH95
PUL0066	31420336	xyloglucan	xyloglucan	GH43_12|GH43,GH5|GH5_4,GH31,GH2,GH3,GH95
PUL0067	31420336	xyloglucan	xyloglucan	GH2,GH5_4|GH5,GH31,GH95,GH3,GH43_12
PUL0215	25171165	xyloglucan	xyloglucan	GH31,GH35,GH95
PUL0527	22205877	xyloglucan	xyloglucan	GH3,GH2,GH31,GH9,GH5_4,GH43_12,GH43_12,GH3
