# Supplementary material for: dbCAN-seq update: CAZyme gene clusters and substrates in microbiomes
Source: Nucleic Acids Res. 2022 Nov 18;51(D1):D557–63. doi: 10.1093/nar/gkac1068 (PMC9825555; doi:10.1093/nar/gkac1068)
Supplement: gkac1068_Supplemental_Files [file gkac1068_supplemental_files.zip › Table S3.xls]

## Sheet: Table S3
Table S3: 5,111 CGCs and their substrate assignments by the two approaches (4,183 are agreed)
CGC ID	dbCAN-PUL predicted substrate	ECAMI-subfamily predicted substrate	Shared substrate	MAG dataset
MGYG000296435_29|CGC1	agarose	agarose	agarose	Marine
MGYG000296831_49|CGC1	alginate	alginate	alginate	Marine
MGYG000294618_7|CGC1	alginate	alginate	alginate	Cow Rumen
MGYG000297135_22|CGC1	alginate	alginate	alginate	Marine
MGYG000296077_48|CGC1	alginate	alginate	alginate	Marine
MGYG000296242_48|CGC1	alginate	alginate	alginate	Marine
MGYG000296087_66|CGC1	alginate	alginate	alginate	Marine
MGYG000296208_74|CGC1	alginate	alginate	alginate	Marine
MGYG000296759_21|CGC1	alginate	alginate	alginate	Marine
MGYG000296652_11|CGC2	alginate	alginate	alginate	Marine
MGYG000296077_7|CGC3	alginate	alginate	alginate	Marine
MGYG000297053_2|CGC11	alginate	alginate	alginate	Marine
MGYG000296066_34|CGC1	alginate	alginate	alginate	Marine
MGYG000297060_24|CGC2	alginate	alginate	alginate	Marine
MGYG000295089_2|CGC1	alginate	alginate	alginate	Cow Rumen
MGYG000296949_5|CGC3	alginate	alginate	alginate	Marine
MGYG000293411_9|CGC1	alginate	alginate	alginate	Cow Rumen
MGYG000296397_139|CGC1	alginate	alginate	alginate	Marine
MGYG000296324_4|CGC1	alginate	alginate	alginate	Marine
MGYG000296290_5|CGC1	alginate	alginate	alginate	Marine
MGYG000003403_1|CGC2	alginate	alginate	alginate	Human Gut
MGYG000004708_20|CGC1	alginate	alginate	alginate	Human Gut
MGYG000001313_17|CGC2	alginate	alginate	alginate	Human Gut
MGYG000296882_57|CGC1	alginate	alginate	alginate	Marine
MGYG000003711_3|CGC1	alginate	alginate	alginate	Human Gut
MGYG000297060_24|CGC3	alginate	alginate	alginate	Marine
MGYG000000437_33|CGC1	alginate	alginate	alginate	Human Gut
MGYG000002381_61|CGC1	alginate	alginate	alginate	Human Gut
MGYG000297427_6|CGC3	alginate	alginate	alginate	Marine
MGYG000296652_11|CGC1	alginate	alginate	alginate	Marine
MGYG000296435_25|CGC1	alginate	alginate	alginate	Marine
MGYG000296087_2|CGC1	alginate	alginate	alginate	Marine
MGYG000296202_21|CGC1	alginate	alginate	alginate	Marine
MGYG000297135_6|CGC2	alginate	alginate	alginate	Marine
MGYG000296356_107|CGC1	alginate	alginate	alginate	Marine
MGYG000296878_75|CGC1	alginate	alginate	alginate	Marine
MGYG000296435_1|CGC1	alginate	alginate	alginate	Marine
MGYG000002937_141|CGC1	alpha-galactan	alpha-galactan	alpha-galactan	Human Gut
MGYG000294637_4|CGC1	alpha-glucan	alpha-glucan	alpha-glucan	Cow Rumen
MGYG000296469_5|CGC1	alpha-glucan	alpha-glucan	alpha-glucan	Marine
MGYG000296602_6|CGC1	alpha-glucan	alpha-glucan	alpha-glucan	Marine
MGYG000004711_13|CGC1	alpha-glucan	alpha-glucan	alpha-glucan	Human Gut
MGYG000003351_579|CGC1	alpha-glucan	alpha-glucan	alpha-glucan	Human Gut
MGYG000296081_10|CGC2	alpha-glucan	alpha-glucan	alpha-glucan	Marine
MGYG000296436_77|CGC1	alpha-glucan	alpha-glucan	alpha-glucan	Marine
MGYG000297453_2|CGC1	alpha-glucan	alpha-glucan	alpha-glucan	Marine
MGYG000001795_10|CGC2	alpha-glucan	alpha-glucan	alpha-glucan	Human Gut
MGYG000294723_4|CGC1	alpha-glucan	alpha-glucan	alpha-glucan	Cow Rumen
MGYG000294618_53|CGC1	alpha-glucan	alpha-glucan	alpha-glucan	Cow Rumen
MGYG000292958_28|CGC1	alpha-glucan	alpha-glucan	alpha-glucan	Cow Rumen
MGYG000290889_54|CGC1	alpha-glucan	alpha-glucan	alpha-glucan	Cow Rumen
MGYG000297239_26|CGC1	alpha-glucan	alpha-glucan	alpha-glucan	Marine
MGYG000001093_8|CGC1	alpha-glucan	alpha-glucan	alpha-glucan	Human Gut
MGYG000296350_22|CGC1	alpha-glucan	alpha-glucan	alpha-glucan	Marine
MGYG000297265_19|CGC2	alpha-glucan	alpha-glucan	alpha-glucan	Marine
MGYG000293036_7|CGC1	alpha-glucan	alpha-glucan	alpha-glucan	Cow Rumen
MGYG000294481_13|CGC1	alpha-glucan	alpha-glucan	alpha-glucan	Cow Rumen
MGYG000002636_2|CGC2	alpha-glucan	alpha-glucan	alpha-glucan	Human Gut
MGYG000298211_24|CGC1	alpha-glucan	alpha-glucan	alpha-glucan	Human Oral
MGYG000297060_23|CGC1	alpha-glucan	alpha-glucan	alpha-glucan	Marine
MGYG000000096_8|CGC1	alpha-glucan	alpha-glucan	alpha-glucan	Human Gut
MGYG000292812_46|CGC1	alpha-glucan	alpha-glucan	alpha-glucan	Cow Rumen
MGYG000001399_2|CGC5	alpha-glucan	alpha-glucan	alpha-glucan	Human Gut
MGYG000001076_149|CGC2	alpha-glucan	alpha-glucan	alpha-glucan	Human Gut
MGYG000296997_50|CGC1	alpha-glucan	alpha-glucan	alpha-glucan	Marine
MGYG000292329_6|CGC1	alpha-glucan	alpha-glucan	alpha-glucan	Cow Rumen
MGYG000299207_61|CGC1	alpha-glucan	alpha-glucan	alpha-glucan	Human Oral
MGYG000290050_4|CGC2	alpha-glucan	alpha-glucan	alpha-glucan	Cow Rumen
MGYG000001804_7|CGC1	alpha-glucan	alpha-glucan	alpha-glucan	Human Gut
MGYG000004668_29|CGC1	alpha-glucan	alpha-glucan	alpha-glucan	Human Gut
MGYG000000534_8|CGC1	alpha-glucan	alpha-glucan	alpha-glucan	Human Gut
MGYG000298531_1|CGC2	alpha-glucan	alpha-glucan	alpha-glucan	Human Oral
MGYG000296881_7|CGC1	alpha-glucan	alpha-glucan	alpha-glucan	Marine
MGYG000298760_3|CGC3	alpha-glucan	alpha-glucan	alpha-glucan	Human Oral
MGYG000003941_3|CGC1	alpha-glucan	alpha-glucan	alpha-glucan	Human Gut
MGYG000294507_14|CGC2	alpha-glucan	alpha-glucan	alpha-glucan	Cow Rumen
MGYG000003287_70|CGC2	alpha-glucan	alpha-glucan	alpha-glucan	Human Gut
MGYG000296637_9|CGC1	alpha-glucan	alpha-glucan	alpha-glucan	Marine
MGYG000290501_12|CGC2	alpha-glucan	alpha-glucan	alpha-glucan	Cow Rumen
MGYG000296997_4|CGC1	alpha-glucan	alpha-glucan	alpha-glucan	Marine
MGYG000298503_13|CGC1	alpha-glucan	alpha-glucan	alpha-glucan	Human Oral
MGYG000001416_1|CGC32	alpha-glucan	alpha-glucan	alpha-glucan	Human Gut
MGYG000001446_1|CGC26	alpha-glucan	alpha-glucan	alpha-glucan	Human Gut
MGYG000294994_2|CGC1	alpha-glucan	alpha-glucan	alpha-glucan	Cow Rumen
MGYG000003362_1|CGC9	alpha-glucan	alpha-glucan	alpha-glucan	Human Gut
MGYG000292950_7|CGC1	alpha-glucan	alpha-glucan	alpha-glucan	Cow Rumen
MGYG000001376_2|CGC5	alpha-glucan	alpha-glucan	alpha-glucan	Human Gut
MGYG000297049_35|CGC1	alpha-glucan	alpha-glucan	alpha-glucan	Marine
MGYG000291805_7|CGC1	alpha-glucan	alpha-glucan	alpha-glucan	Cow Rumen
MGYG000001077_24|CGC1	alpha-glucan	alpha-glucan	alpha-glucan	Human Gut
MGYG000002365_1|CGC14	alpha-glucan	alpha-glucan	alpha-glucan	Human Gut
MGYG000292687_30|CGC1	alpha-glucan	alpha-glucan	alpha-glucan	Cow Rumen
MGYG000290493_2|CGC2	alpha-glucan	alpha-glucan	alpha-glucan	Cow Rumen
MGYG000002157_45|CGC1	alpha-glucan	alpha-glucan	alpha-glucan	Human Gut
MGYG000004495_2|CGC3	alpha-glucan	alpha-glucan	alpha-glucan	Human Gut
MGYG000290585_233|CGC1	alpha-glucan	alpha-glucan	alpha-glucan	Cow Rumen
MGYG000001377_2|CGC10	alpha-glucan	alpha-glucan	alpha-glucan	Human Gut
MGYG000297253_5|CGC1	alpha-glucan	alpha-glucan	alpha-glucan	Marine
MGYG000297113_15|CGC1	alpha-glucan	alpha-glucan	alpha-glucan	Marine
MGYG000003208_23|CGC1	alpha-glucan	alpha-glucan	alpha-glucan	Human Gut
MGYG000291840_13|CGC1	alpha-glucan	alpha-glucan	alpha-glucan	Cow Rumen
MGYG000292881_13|CGC1	alpha-glucan	alpha-glucan	alpha-glucan	Cow Rumen
MGYG000003152_2|CGC3	alpha-glucan	alpha-glucan	alpha-glucan	Human Gut
MGYG000293090_22|CGC1	alpha-glucan	alpha-glucan	alpha-glucan	Cow Rumen
MGYG000296807_5|CGC1	alpha-glucan	alpha-glucan	alpha-glucan	Marine
MGYG000001685_10|CGC1	alpha-glucan	alpha-glucan	alpha-glucan	Human Gut
MGYG000296891_12|CGC1	alpha-glucan	alpha-glucan	alpha-glucan	Marine
MGYG000295057_64|CGC1	alpha-glucan	alpha-glucan	alpha-glucan	Cow Rumen
MGYG000297169_2|CGC1	alpha-glucan	alpha-glucan	alpha-glucan	Marine
MGYG000293620_1|CGC1	alpha-glucan	alpha-glucan	alpha-glucan	Cow Rumen
MGYG000296576_9|CGC1	alpha-glucan	alpha-glucan	alpha-glucan	Marine
MGYG000292786_281|CGC1	alpha-glucan	alpha-glucan	alpha-glucan	Cow Rumen
MGYG000298392_1|CGC3	alpha-glucan	alpha-glucan	alpha-glucan	Human Oral
MGYG000003132_1|CGC3	alpha-glucan	alpha-glucan	alpha-glucan	Human Gut
MGYG000295513_12|CGC1	alpha-glucan	alpha-glucan	alpha-glucan	Cow Rumen
MGYG000291609_14|CGC1	alpha-glucan	alpha-glucan	alpha-glucan	Cow Rumen
MGYG000295320_1|CGC2	alpha-glucan	alpha-glucan	alpha-glucan	Cow Rumen
MGYG000003193_1|CGC2	alpha-glucan	alpha-glucan	alpha-glucan	Human Gut
MGYG000292825_3|CGC2	alpha-glucan	alpha-glucan	alpha-glucan	Cow Rumen
MGYG000002637_12|CGC1	alpha-glucan	alpha-glucan	alpha-glucan	Human Gut
MGYG000001516_15|CGC1	alpha-glucan	alpha-glucan	alpha-glucan	Human Gut
MGYG000003374_21|CGC2	alpha-glucan	alpha-glucan	alpha-glucan	Human Gut
MGYG000296109_3|CGC2	alpha-glucan	alpha-glucan	alpha-glucan	Marine
MGYG000298171_56|CGC1	alpha-glucan	alpha-glucan	alpha-glucan	Human Oral
MGYG000296208_20|CGC1	alpha-glucan	alpha-glucan	alpha-glucan	Marine
MGYG000296202_3|CGC1	alpha-glucan	alpha-glucan	alpha-glucan	Marine
MGYG000296011_5|CGC1	alpha-glucan	alpha-glucan	alpha-glucan	Marine
MGYG000000111_1|CGC6	alpha-glucan	alpha-glucan	alpha-glucan	Human Gut
MGYG000299129_13|CGC1	alpha-glucan	alpha-glucan	alpha-glucan	Human Oral
MGYG000295466_32|CGC1	alpha-glucan	alpha-glucan	alpha-glucan	Cow Rumen
MGYG000298596_10|CGC4	glycogen	alpha-glucan	alpha-glucan	Human Oral
MGYG000002324_1|CGC14	glycogen	alpha-glucan	alpha-glucan	Human Gut
MGYG000000001_14|CGC1	glycogen	alpha-glucan	alpha-glucan	Human Gut
MGYG000004764_30|CGC1	glycogen	alpha-glucan	alpha-glucan	Human Gut
MGYG000296998_18|CGC1	glycogen	alpha-glucan,starch	alpha-glucan	Marine
MGYG000296606_4|CGC1	glycogen	starch	alpha-glucan	Marine
MGYG000001317_7|CGC1	glycogen	starch	alpha-glucan	Human Gut
MGYG000003379_17|CGC1	glycogen	starch	alpha-glucan	Human Gut
MGYG000299236_3|CGC1	glycogen	starch	alpha-glucan	Human Oral
MGYG000001417_2|CGC2	glycogen	starch	alpha-glucan	Human Gut
MGYG000293702_40|CGC1	glycogen	starch	alpha-glucan	Cow Rumen
MGYG000002351_1|CGC79	glycogen	starch	alpha-glucan	Human Gut
MGYG000002503_10|CGC1	glycogen	starch	alpha-glucan	Human Gut
MGYG000003377_105|CGC4	glycogen	starch	alpha-glucan	Human Gut
MGYG000000108_5|CGC1	glycogen	starch	alpha-glucan	Human Gut
MGYG000003187_9|CGC2	glycogen	starch	alpha-glucan	Human Gut
MGYG000295036_25|CGC1	glycogen	starch	alpha-glucan	Cow Rumen
MGYG000000091_5|CGC4	glycogen	starch	alpha-glucan	Human Gut
MGYG000002497_2|CGC46	glycogen	starch	alpha-glucan	Human Gut
MGYG000002501_5|CGC4	glycogen	starch	alpha-glucan	Human Gut
MGYG000001705_1|CGC8	glycogen	starch	alpha-glucan	Human Gut
MGYG000001394_12|CGC1	glycogen	starch	alpha-glucan	Human Gut
MGYG000002423_2|CGC1	glycogen	starch	alpha-glucan	Human Gut
MGYG000002381_59|CGC1	glycogen	starch	alpha-glucan	Human Gut
MGYG000002823_19|CGC1	glycogen	starch	alpha-glucan	Human Gut
MGYG000002495_1|CGC24	glycogen	starch	alpha-glucan	Human Gut
MGYG000002481_137|CGC1	glycogen	starch	alpha-glucan	Human Gut
MGYG000003208_76|CGC2	glycogen	starch	alpha-glucan	Human Gut
MGYG000002510_14|CGC1	glycogen	starch	alpha-glucan	Human Gut
MGYG000003386_37|CGC1	glycogen	starch	alpha-glucan	Human Gut
MGYG000003382_22|CGC1	glycogen	starch	alpha-glucan	Human Gut
MGYG000001522_5|CGC1	glycogen	starch	alpha-glucan	Human Gut
MGYG000003372_68|CGC6	glycogen	starch	alpha-glucan	Human Gut
MGYG000003365.1_37|CGC1	glycogen	starch	alpha-glucan	Human Gut
MGYG000002494_50|CGC21	glycogen	starch	alpha-glucan	Human Gut
MGYG000002499_10|CGC4	glycogen	starch	alpha-glucan	Human Gut
MGYG000001536_11|CGC2	glycogen	starch	alpha-glucan	Human Gut
MGYG000004313_1|CGC5	glycogen	starch	alpha-glucan	Human Gut
MGYG000001468_2|CGC1	glycogen	starch	alpha-glucan	Human Gut
MGYG000297268_3|CGC1	glycogen	starch	alpha-glucan	Marine
MGYG000001318_8|CGC1	glycogen	starch	alpha-glucan	Human Gut
MGYG000004739_2|CGC1	glycogen	starch	alpha-glucan	Human Gut
MGYG000001384_2|CGC8	glycogen	starch	alpha-glucan	Human Gut
MGYG000002502_2|CGC1	glycogen	starch	alpha-glucan	Human Gut
MGYG000297283_6|CGC1	glycogen	starch	alpha-glucan	Marine
MGYG000299147_20|CGC1	glycogen	starch	alpha-glucan	Human Oral
MGYG000002500_2|CGC66	glycogen	starch	alpha-glucan	Human Gut
MGYG000002491_3|CGC8	glycogen	starch	alpha-glucan	Human Gut
MGYG000002461_5|CGC4	glycogen	starch	alpha-glucan	Human Gut
MGYG000296319_3|CGC1	glycogen	starch	alpha-glucan	Marine
MGYG000003360_17|CGC5	glycogen	starch	alpha-glucan	Human Gut
MGYG000001266_2|CGC5	glycogen	starch	alpha-glucan	Human Gut
MGYG000004151_131|CGC1	glycogen	starch	alpha-glucan	Human Gut
MGYG000002518_26|CGC2	glycogen	starch	alpha-glucan	Human Gut
MGYG000002535_1|CGC62	glycogen	starch	alpha-glucan	Human Gut
MGYG000003145_2|CGC1	glycogen	starch	alpha-glucan	Human Gut
MGYG000001351_79|CGC1	glycogen	starch	alpha-glucan	Human Gut
MGYG000000235_13|CGC1	glycogen	starch	alpha-glucan	Human Gut
MGYG000003394_37|CGC1	glycogen	starch	alpha-glucan	Human Gut
MGYG000003184_4|CGC2	glycogen	starch	alpha-glucan	Human Gut
MGYG000003403_5|CGC1	glycogen	starch	alpha-glucan	Human Gut
MGYG000298963_1|CGC1	glycogen	starch	alpha-glucan	Human Oral
MGYG000296064_20|CGC1	glycogen	starch	alpha-glucan	Marine
MGYG000297301_30|CGC1	glycogen	starch	alpha-glucan	Marine
MGYG000002460_1|CGC53	glycogen	starch	alpha-glucan	Human Gut
MGYG000000019_10|CGC3	glycogen	starch	alpha-glucan	Human Gut
MGYG000003387_9|CGC1	glycogen	starch	alpha-glucan	Human Gut
MGYG000002363_24|CGC1	glycogen	starch	alpha-glucan	Human Gut
MGYG000002816_5|CGC1	glycogen	starch	alpha-glucan	Human Gut
MGYG000002436_35|CGC1	glycogen	starch	alpha-glucan	Human Gut
MGYG000003393_11|CGC1	glycogen	starch	alpha-glucan	Human Gut
MGYG000002484_42|CGC1	glycogen	starch	alpha-glucan	Human Gut
MGYG000000093_2|CGC1	glycogen	starch	alpha-glucan	Human Gut
MGYG000002519_27|CGC1	glycogen	starch	alpha-glucan	Human Gut
MGYG000296290_6|CGC2	glycogen	starch,xylan	alpha-glucan	Marine
MGYG000000174_2|CGC12	alpha-mannan	alpha-mannan	alpha-mannan	Human Gut
MGYG000000196_1|CGC1	alpha-mannan	alpha-mannan	alpha-mannan	Human Gut
MGYG000003362_5|CGC2	alpha-mannan	alpha-mannan	alpha-mannan	Human Gut
MGYG000002455_9|CGC3	alpha-mannan	alpha-mannan	alpha-mannan	Human Gut
MGYG000000029_4|CGC1	alpha-mannan	alpha-mannan	alpha-mannan	Human Gut
MGYG000000221_4|CGC2	alpha-mannan	alpha-mannan	alpha-mannan	Human Gut
MGYG000001422_2|CGC21	alpha-mannan	alpha-mannan	alpha-mannan	Human Gut
MGYG000000057_2|CGC2	alpha-mannan	alpha-mannan	alpha-mannan	Human Gut
MGYG000294264_23|CGC1	alpha-mannan	alpha-mannan	alpha-mannan	Cow Rumen
MGYG000292457_13|CGC1	alpha-mannan	alpha-mannan	alpha-mannan	Cow Rumen
MGYG000002033_36|CGC2	alpha-mannan	alpha-mannan	alpha-mannan	Human Gut
MGYG000292865_17|CGC1	alpha-mannan	alpha-mannan	alpha-mannan	Cow Rumen
MGYG000294511_3|CGC2	alpha-mannan	alpha-mannan	alpha-mannan	Cow Rumen
MGYG000001370_72|CGC1	alpha-mannan	alpha-mannan	alpha-mannan	Human Gut
MGYG000003195_21|CGC2	alpha-mannan	alpha-mannan	alpha-mannan	Human Gut
MGYG000003129_4|CGC3	alpha-mannan	alpha-mannan	alpha-mannan	Human Gut
MGYG000001995_13|CGC2	alpha-mannan	alpha-mannan	alpha-mannan	Human Gut
MGYG000001376_10|CGC1	alpha-mannan	alpha-mannan	alpha-mannan	Human Gut
MGYG000294875_20|CGC1	alpha-mannan	alpha-mannan	alpha-mannan	Cow Rumen
MGYG000002470_8|CGC5	alpha-mannan	alpha-mannan	alpha-mannan	Human Gut
MGYG000001789_42|CGC1	alpha-mannan	alpha-mannan	alpha-mannan	Human Gut
MGYG000000211_14|CGC2	alpha-mannan	alpha-mannan	alpha-mannan	Human Gut
MGYG000003312_101|CGC2	alpha-mannan	alpha-mannan	alpha-mannan	Human Gut
MGYG000000054_24|CGC1	alpha-mannan	alpha-mannan	alpha-mannan	Human Gut
MGYG000001977_7|CGC1	alpha-mannan	alpha-mannan	alpha-mannan	Human Gut
MGYG000001306_56|CGC1	alpha-mannan	alpha-mannan	alpha-mannan	Human Gut
MGYG000001346_14|CGC8	alpha-mannan	alpha-mannan	alpha-mannan	Human Gut
MGYG000002273_21|CGC1	alpha-mannan	alpha-mannan	alpha-mannan	Human Gut
MGYG000004658_89|CGC1	alpha-mannan	alpha-mannan	alpha-mannan	Human Gut
MGYG000001378_1|CGC19	alpha-mannan	alpha-mannan	alpha-mannan	Human Gut
MGYG000002592_13|CGC1	alpha-mannan	alpha-mannan	alpha-mannan	Human Gut
MGYG000001780_20|CGC2	alpha-mannan	alpha-mannan	alpha-mannan	Human Gut
MGYG000001377_5|CGC1	alpha-mannan	alpha-mannan	alpha-mannan	Human Gut
MGYG000004876_2|CGC4	alpha-mannan	alpha-mannan	alpha-mannan	Human Gut
MGYG000000054_11|CGC2	alpha-mannan	alpha-mannan,host glycan	alpha-mannan	Human Gut
MGYG000004891_7|CGC1	arabinan	arabinan	arabinan	Human Gut
MGYG000000448_87|CGC1	arabinan	arabinan	arabinan	Human Gut
MGYG000004785_13|CGC1	arabinan	arabinan	arabinan	Human Gut
MGYG000296109_28|CGC1	arabinan	arabinan	arabinan	Marine
MGYG000001988_43|CGC1	arabinan	arabinan	arabinan	Human Gut
MGYG000001977_15|CGC1	arabinan	arabinan	arabinan	Human Gut
MGYG000001286_1|CGC2	arabinan	arabinan	arabinan	Human Gut
MGYG000004003_2|CGC2	arabinan	arabinan	arabinan	Human Gut
MGYG000293812_9|CGC3	arabinan	arabinan	arabinan	Cow Rumen
MGYG000292091_11|CGC2	arabinan	arabinan	arabinan	Cow Rumen
MGYG000004876_19|CGC2	arabinan	arabinan	arabinan	Human Gut
MGYG000000217_3|CGC1	arabinan	arabinan	arabinan	Human Gut
MGYG000002212_9|CGC2	arabinan	arabinan	arabinan	Human Gut
MGYG000000136_4|CGC2	arabinan	arabinan	arabinan	Human Gut
MGYG000001525_19|CGC14	arabinan	arabinan	arabinan	Human Gut
MGYG000003147_24|CGC2	arabinan	arabinan	arabinan	Human Gut
MGYG000002330_177|CGC2	arabinan	arabinan	arabinan	Human Gut
MGYG000291721_8|CGC1	arabinan	arabinan	arabinan	Cow Rumen
MGYG000004287_2|CGC2	arabinan	arabinan	arabinan	Human Gut
MGYG000293545_148|CGC1	arabinan	arabinan	arabinan	Cow Rumen
MGYG000000193_13|CGC3	arabinan	arabinan	arabinan	Human Gut
MGYG000293958_1|CGC2	arabinan	arabinan	arabinan	Cow Rumen
MGYG000001750_17|CGC1	arabinan	arabinan	arabinan	Human Gut
MGYG000293625_10|CGC1	arabinan	arabinan	arabinan	Cow Rumen
MGYG000292823_14|CGC2	arabinan	arabinan	arabinan	Cow Rumen
MGYG000294381_16|CGC1	arabinan	arabinan	arabinan	Cow Rumen
MGYG000291250_6|CGC1	arabinan	arabinan	arabinan	Cow Rumen
MGYG000002282_11|CGC1	arabinan	arabinan	arabinan	Human Gut
MGYG000001514_12|CGC18	arabinan	arabinan	arabinan	Human Gut
MGYG000296075_8|CGC1	arabinan	arabinan	arabinan	Marine
MGYG000003821_1|CGC5	arabinan	arabinan	arabinan	Human Gut
MGYG000003042_11|CGC2	arabinan	arabinan	arabinan	Human Gut
MGYG000000106_2|CGC1	arabinan	arabinan	arabinan	Human Gut
MGYG000290479_2|CGC2	arabinan	arabinan	arabinan	Cow Rumen
MGYG000000906_4|CGC2	arabinan	arabinan	arabinan	Human Gut
MGYG000292761_133|CGC1	arabinan	arabinan	arabinan	Cow Rumen
MGYG000294214_9|CGC2	arabinan	arabinan	arabinan	Cow Rumen
MGYG000294766_19|CGC1	arabinan	arabinan	arabinan	Cow Rumen
MGYG000002455_11|CGC2	arabinan	arabinan	arabinan	Human Gut
MGYG000002277_33|CGC1	arabinan	arabinan	arabinan	Human Gut
MGYG000001186_2|CGC4	arabinan	arabinan	arabinan	Human Gut
MGYG000003351_136|CGC1	arabinan	arabinan	arabinan	Human Gut
MGYG000004269_88|CGC1	arabinan	arabinan	arabinan	Human Gut
MGYG000000136_22|CGC1	arabinan	arabinan	arabinan	Human Gut
MGYG000000211_3|CGC2	arabinan	arabinan	arabinan	Human Gut
MGYG000296612_1|CGC1	arabinan	arabinan	arabinan	Marine
MGYG000000042_3|CGC7	arabinan	arabinan	arabinan	Human Gut
MGYG000003684_12|CGC1	arabinan	arabinan	arabinan	Human Gut
MGYG000001873_186|CGC1	arabinan	arabinan	arabinan	Human Gut
MGYG000293512_10|CGC2	arabinan	arabinan	arabinan	Cow Rumen
MGYG000002560_2|CGC1	arabinan	arabinan	arabinan	Human Gut
MGYG000001749_56|CGC1	arabinan	arabinan	arabinan	Human Gut
MGYG000295355_4|CGC2	arabinan	arabinan	arabinan	Cow Rumen
MGYG000002403_45|CGC1	arabinan	arabinan	arabinan	Human Gut
MGYG000294969_256|CGC1	arabinan	arabinan	arabinan	Cow Rumen
MGYG000002212_2|CGC2	arabinan	arabinan	arabinan	Human Gut
MGYG000001322_10|CGC3	arabinan	arabinan	arabinan	Human Gut
MGYG000294887_11|CGC1	arabinan	arabinan	arabinan	Cow Rumen
MGYG000002312_49|CGC1	arabinan	arabinan	arabinan	Human Gut
MGYG000001549_10|CGC5	arabinan	arabinan	arabinan	Human Gut
MGYG000001526_15|CGC7	arabinan	arabinan	arabinan	Human Gut
MGYG000001831_1|CGC1	arabinan	arabinan	arabinan	Human Gut
MGYG000003326_14|CGC1	arabinan	arabinan	arabinan	Human Gut
MGYG000000216_44|CGC2	arabinan	arabinan	arabinan	Human Gut
MGYG000292184_2|CGC5	arabinan	arabinan	arabinan	Cow Rumen
MGYG000003769_22|CGC2	arabinan	arabinan	arabinan	Human Gut
MGYG000001518_7|CGC20	arabinan	arabinan	arabinan	Human Gut
MGYG000291352_12|CGC1	arabinan	arabinan	arabinan	Cow Rumen
MGYG000002935_7|CGC2	arabinan	arabinan	arabinan	Human Gut
MGYG000001001_7|CGC1	arabinan	arabinan	arabinan	Human Gut
MGYG000000200_6|CGC1	arabinan	arabinan	arabinan	Human Gut
MGYG000001518_6|CGC10	arabinan	arabinan	arabinan	Human Gut
MGYG000000287_129|CGC1	arabinan	arabinan	arabinan	Human Gut
MGYG000002470_1|CGC14	arabinan	arabinan	arabinan	Human Gut
MGYG000003363_3|CGC1	arabinan	arabinan	arabinan	Human Gut
MGYG000290349_161|CGC1	arabinan	arabinan	arabinan	Cow Rumen
MGYG000295307_10|CGC2	arabinan	arabinan	arabinan	Cow Rumen
MGYG000294229_32|CGC1	arabinan	arabinan	arabinan	Cow Rumen
MGYG000293998_22|CGC2	arabinan	arabinan	arabinan	Cow Rumen
MGYG000000515_25|CGC1	arabinan	arabinan	arabinan	Human Gut
MGYG000294546_51|CGC1	arabinan	arabinan	arabinan	Cow Rumen
MGYG000001848_2|CGC5	arabinan	arabinan	arabinan	Human Gut
MGYG000004159_9|CGC1	arabinan	arabinan	arabinan	Human Gut
MGYG000000621_10|CGC1	arabinan	arabinan	arabinan	Human Gut
MGYG000293417_20|CGC2	arabinan	arabinan	arabinan	Cow Rumen
MGYG000001419_1|CGC1	arabinan	arabinan	arabinan	Human Gut
MGYG000001451_1|CGC39	arabinan	arabinan	arabinan	Human Gut
MGYG000295496_55|CGC1	arabinan	arabinan	arabinan	Cow Rumen
MGYG000292152_1|CGC5	arabinan	arabinan	arabinan	Cow Rumen
MGYG000294758_21|CGC2	arabinan	arabinan	arabinan	Cow Rumen
MGYG000295473_9|CGC1	arabinan	arabinan	arabinan	Cow Rumen
MGYG000000092_6|CGC3	arabinan	arabinan	arabinan	Human Gut
MGYG000002756_49|CGC2	arabinan	arabinan	arabinan	Human Gut
MGYG000000135_7|CGC5	arabinan	arabinan	arabinan	Human Gut
MGYG000000014_22|CGC1	arabinan	arabinan	arabinan	Human Gut
MGYG000000325_17|CGC1	arabinan	arabinan	arabinan	Human Gut
MGYG000004899_17|CGC1	arabinan	arabinan	arabinan	Human Gut
MGYG000000249_7|CGC1	arabinan	arabinan	arabinan	Human Gut
MGYG000295579_3|CGC2	arabinan	arabinan	arabinan	Cow Rumen
MGYG000291647_11|CGC1	arabinan	arabinan	arabinan	Cow Rumen
MGYG000290971_1|CGC1	arabinan	arabinan	arabinan	Cow Rumen
MGYG000294685_26|CGC1	arabinan	arabinan	arabinan	Cow Rumen
MGYG000293916_45|CGC1	arabinan	arabinan	arabinan	Cow Rumen
MGYG000002437_9|CGC1	arabinan	arabinan	arabinan	Human Gut
MGYG000000238_4|CGC3	arabinan	arabinan	arabinan	Human Gut
MGYG000004712_6|CGC1	arabinan	arabinan	arabinan	Human Gut
MGYG000002835_33|CGC1	arabinan	arabinan	arabinan	Human Gut
MGYG000001571_32|CGC1	arabinan	arabinan	arabinan	Human Gut
MGYG000004168_5|CGC1	arabinan	arabinan	arabinan	Human Gut
MGYG000290398_14|CGC1	arabinan	arabinan	arabinan	Cow Rumen
MGYG000000806_68|CGC1	arabinan	arabinan	arabinan	Human Gut
MGYG000003192_25|CGC2	arabinan	arabinan	arabinan	Human Gut
MGYG000295364_221|CGC1	arabinan	arabinan	arabinan	Cow Rumen
MGYG000296951_82|CGC1	arabinan	arabinan	arabinan	Marine
MGYG000290926_34|CGC1	arabinan	arabinan	arabinan	Cow Rumen
MGYG000003072_26|CGC1	arabinan	arabinan	arabinan	Human Gut
MGYG000293160_37|CGC1	arabinan	arabinan	arabinan	Cow Rumen
MGYG000000919_5|CGC2	arabinan	arabinan	arabinan	Human Gut
MGYG000003771_79|CGC1	arabinan	arabinan	arabinan	Human Gut
MGYG000004168_10|CGC1	arabinan	arabinan	arabinan	Human Gut
MGYG000004593_23|CGC1	arabinan	arabinan	arabinan	Human Gut
MGYG000004689_31|CGC1	arabinan	arabinan	arabinan	Human Gut
MGYG000295191_46|CGC1	arabinan	arabinan	arabinan	Cow Rumen
MGYG000291674_15|CGC1	arabinan	arabinan	arabinan	Cow Rumen
MGYG000000251_27|CGC1	arabinan	arabinan	arabinan	Human Gut
MGYG000290924_29|CGC1	arabinan	arabinan	arabinan	Cow Rumen
MGYG000293916_90|CGC1	arabinan	arabinan	arabinan	Cow Rumen
MGYG000296799_19|CGC1	arabinan	arabinan	arabinan	Marine
MGYG000002330_83|CGC2	arabinan	arabinan	arabinan	Human Gut
MGYG000294752_18|CGC2	arabinan	arabinan	arabinan	Cow Rumen
MGYG000292758_8|CGC1	arabinan	arabinan	arabinan	Cow Rumen
MGYG000292357_38|CGC1	arabinan	arabinan	arabinan	Cow Rumen
MGYG000001591_14|CGC3	arabinan	arabinan	arabinan	Human Gut
MGYG000003355_20|CGC1	arabinan	arabinan	arabinan	Human Gut
MGYG000000196_3|CGC1	arabinan	arabinan	arabinan	Human Gut
MGYG000003573_240|CGC1	arabinan	arabinan	arabinan	Human Gut
MGYG000000250_1|CGC2	arabinan	arabinan	arabinan	Human Gut
MGYG000291357_47|CGC1	arabinan	arabinan	arabinan	Cow Rumen
MGYG000003396_112|CGC1	arabinan	arabinan	arabinan	Human Gut
MGYG000296691_27|CGC1	arabinan	arabinan	arabinan	Marine
MGYG000002149_5|CGC2	arabinan	arabinan	arabinan	Human Gut
MGYG000294264_11|CGC1	arabinan	arabinan	arabinan	Cow Rumen
MGYG000002267_6|CGC1	arabinan	arabinan	arabinan	Human Gut
MGYG000291621_25|CGC2	arabinan	arabinan	arabinan	Cow Rumen
MGYG000297316_7|CGC5	arabinan	arabinan	arabinan	Marine
MGYG000000119_1|CGC4	arabinan	arabinan	arabinan	Human Gut
MGYG000292249_2|CGC11	arabinan	arabinan	arabinan	Cow Rumen
MGYG000001748_7|CGC2	arabinan	arabinan	arabinan	Human Gut
MGYG000291118_11|CGC1	arabinan	arabinan	arabinan	Cow Rumen
MGYG000001948_1|CGC7	arabinan	arabinan	arabinan	Human Gut
MGYG000000149_4|CGC2	arabinan	arabinan	arabinan	Human Gut
MGYG000296188_3|CGC1	arabinan	arabinan	arabinan	Marine
MGYG000000054_12|CGC1	arabinan	arabinan	arabinan	Human Gut
MGYG000003064_14|CGC1	arabinan	arabinan	arabinan	Human Gut
MGYG000000815_4|CGC4	arabinan	arabinan	arabinan	Human Gut
MGYG000297149_14|CGC2	arabinan	arabinan	arabinan	Marine
MGYG000293433_3|CGC4	arabinan	arabinan	arabinan	Cow Rumen
MGYG000000119_3|CGC1	arabinan	arabinan	arabinan	Human Gut
MGYG000291666_23|CGC1	arabinan	arabinan	arabinan	Cow Rumen
MGYG000004899_1|CGC2	arabinan	arabinan	arabinan	Human Gut
MGYG000290000_32|CGC1	arabinan	arabinan	arabinan	Cow Rumen
MGYG000003821_1|CGC4	arabinan	arabinan	arabinan	Human Gut
MGYG000292120_17|CGC1	arabinan	arabinan	arabinan	Cow Rumen
MGYG000000213_30|CGC2	arabinan	arabinan	arabinan	Human Gut
MGYG000002478_1|CGC37	arabinan	arabinan	arabinan	Human Gut
MGYG000292089_126|CGC1	arabinan	arabinan	arabinan	Cow Rumen
MGYG000297246_31|CGC2	arabinan	arabinan	arabinan	Marine
MGYG000003681_9|CGC2	arabinan	arabinan	arabinan	Human Gut
MGYG000000213_62|CGC1	arabinan	arabinan	arabinan	Human Gut
MGYG000293172_93|CGC1	arabinan	arabinan	arabinan	Cow Rumen
MGYG000002933_20|CGC1	arabinan	arabinan	arabinan	Human Gut
MGYG000000923_5|CGC4	arabinan	arabinan	arabinan	Human Gut
MGYG000000056_5|CGC4	arabinan	arabinan	arabinan	Human Gut
MGYG000002738_8|CGC1	arabinan	arabinan	arabinan	Human Gut
MGYG000290615_33|CGC1	arabinan	arabinan	arabinan	Cow Rumen
MGYG000003912_8|CGC1	arabinan	arabinan	arabinan	Human Gut
MGYG000296036_70|CGC1	arabinan	arabinan	arabinan	Marine
MGYG000000919_5|CGC1	arabinan	arabinan	arabinan	Human Gut
MGYG000290306_10|CGC1	arabinan	arabinan	arabinan	Cow Rumen
MGYG000294861_30|CGC1	arabinan	arabinan	arabinan	Cow Rumen
MGYG000293870_59|CGC1	arabinan	arabinan	arabinan	Cow Rumen
MGYG000000029_1|CGC10	arabinan	arabinan	arabinan	Human Gut
MGYG000003012_1|CGC3	arabinan	arabinan	arabinan	Human Gut
MGYG000002585_36|CGC1	arabinan	arabinan	arabinan	Human Gut
MGYG000294153_1|CGC4	arabinan	arabinan	arabinan	Cow Rumen
MGYG000000184_11|CGC1	arabinan	arabinan	arabinan	Human Gut
MGYG000003201_431|CGC1	arabinan	arabinan	arabinan	Human Gut
MGYG000296287_34|CGC1	arabinan	arabinan	arabinan	Marine
MGYG000290217_160|CGC1	arabinan	arabinan	arabinan	Cow Rumen
MGYG000291556_4|CGC2	arabinan	arabinan	arabinan	Cow Rumen
MGYG000290389_25|CGC1	arabinan	arabinan	arabinan	Cow Rumen
MGYG000293494_22|CGC1	arabinan	arabinan	arabinan	Cow Rumen
MGYG000294565_56|CGC1	arabinan	arabinan	arabinan	Cow Rumen
MGYG000294925_35|CGC1	arabinan	arabinan	arabinan	Cow Rumen
MGYG000002774_10|CGC4	arabinan	arabinan	arabinan	Human Gut
MGYG000002267_1|CGC2	arabinan	arabinan	arabinan	Human Gut
MGYG000000176_20|CGC1	arabinan	arabinan	arabinan	Human Gut
MGYG000000043_4|CGC4	arabinan	arabinan	arabinan	Human Gut
MGYG000001313_19|CGC15	arabinan	arabinan	arabinan	Human Gut
MGYG000004431_4|CGC2	arabinan	arabinan	arabinan	Human Gut
MGYG000297003_2|CGC1	arabinan	arabinan	arabinan	Marine
MGYG000001548_4|CGC57	arabinan	arabinan	arabinan	Human Gut
MGYG000293691_14|CGC1	arabinan	arabinan	arabinan	Cow Rumen
MGYG000001661_11|CGC2	arabinan	arabinan	arabinan	Human Gut
MGYG000003252_607|CGC1	arabinan	arabinan	arabinan	Human Gut
MGYG000003892_4|CGC2	arabinan	arabinan	arabinan	Human Gut
MGYG000001615_35|CGC2	arabinan	arabinan	arabinan	Human Gut
MGYG000000032_6|CGC9	arabinan	arabinan	arabinan	Human Gut
MGYG000003317_125|CGC1	arabinan	arabinan	arabinan	Human Gut
MGYG000001186_29|CGC1	arabinan	arabinan	arabinan	Human Gut
MGYG000002326_192|CGC1	arabinan	arabinan	arabinan	Human Gut
MGYG000294978_16|CGC1	arabinan	arabinan	arabinan	Cow Rumen
MGYG000000902_64|CGC1	arabinan	arabinan	arabinan	Human Gut
MGYG000000251_27|CGC2	arabinan	arabinan	arabinan	Human Gut
MGYG000001599_1|CGC2	arabinan	arabinan	arabinan	Human Gut
MGYG000003063_3|CGC1	arabinan	arabinan	arabinan	Human Gut
MGYG000001637_22|CGC1	arabinan	arabinan	arabinan	Human Gut
MGYG000004132_24|CGC1	arabinan	arabinan	arabinan	Human Gut
MGYG000294766_61|CGC1	arabinan	arabinan	arabinan	Cow Rumen
MGYG000003431_53|CGC1	arabinan	arabinan	arabinan	Human Gut
MGYG000292164_35|CGC1	arabinan	arabinan	arabinan	Cow Rumen
MGYG000290101_15|CGC1	arabinan	arabinan	arabinan	Cow Rumen
MGYG000290852_201|CGC1	arabinan	arabinan	arabinan	Cow Rumen
MGYG000293165_1|CGC3	arabinan	arabinan	arabinan	Cow Rumen
MGYG000003512_111|CGC2	arabinan	arabinan	arabinan	Human Gut
MGYG000003064_14|CGC2	arabinan	arabinan	arabinan	Human Gut
MGYG000298358_30|CGC1	arabinan	arabinan	arabinan	Human Oral
MGYG000001964_28|CGC1	arabinan	arabinan	arabinan	Human Gut
MGYG000002215_8|CGC1	arabinan	arabinan	arabinan	Human Gut
MGYG000295214_20|CGC1	arabinan	arabinan	arabinan	Cow Rumen
MGYG000002281_6|CGC1	arabinan	arabinan	arabinan	Human Gut
MGYG000291496_13|CGC1	arabinan	arabinan	arabinan	Cow Rumen
MGYG000001781_2|CGC1	arabinan	arabinan	arabinan	Human Gut
MGYG000294261_9|CGC1	arabinan	arabinan	arabinan	Cow Rumen
MGYG000290790_14|CGC1	arabinan	arabinan	arabinan	Cow Rumen
MGYG000000289_6|CGC2	arabinan	arabinan	arabinan	Human Gut
MGYG000296062_33|CGC1	arabinan	arabinan	arabinan	Marine
MGYG000295581_33|CGC1	arabinan	arabinan	arabinan	Cow Rumen
MGYG000002560_30|CGC1	arabinan	arabinan	arabinan	Human Gut
MGYG000292457_1|CGC9	arabinan	arabinan	arabinan	Cow Rumen
MGYG000000323_13|CGC3	arabinan	arabinan	arabinan	Human Gut
MGYG000004136_106|CGC1	arabinan	arabinan	arabinan	Human Gut
MGYG000293165_19|CGC1	arabinan	arabinan	arabinan	Cow Rumen
MGYG000293252_15|CGC1	arabinan	arabinan	arabinan	Cow Rumen
MGYG000004655_31|CGC1	arabinan	arabinan	arabinan	Human Gut
MGYG000003648_402|CGC1	arabinan	arabinan	arabinan	Human Gut
MGYG000003277_129|CGC2	arabinan	arabinan	arabinan	Human Gut
MGYG000001535_12|CGC6	arabinan	arabinan	arabinan	Human Gut
MGYG000002403_5|CGC3	arabinan	arabinan	arabinan	Human Gut
MGYG000295581_5|CGC1	arabinan	arabinan	arabinan	Cow Rumen
MGYG000290604_8|CGC1	arabinan	arabinan	arabinan	Cow Rumen
MGYG000003872_23|CGC1	arabinan	arabinan	arabinan	Human Gut
MGYG000004748_1|CGC1	arabinan	arabinan	arabinan	Human Gut
MGYG000000137_22|CGC1	arabinan	arabinan	arabinan	Human Gut
MGYG000290816_11|CGC1	arabinan	arabinan	arabinan	Cow Rumen
MGYG000290974_8|CGC2	arabinan	arabinan	arabinan	Cow Rumen
MGYG000296683_15|CGC2	arabinan	arabinan	arabinan	Marine
MGYG000000069_7|CGC3	arabinan	arabinan	arabinan	Human Gut
MGYG000004296_42|CGC1	arabinan	arabinan	arabinan	Human Gut
MGYG000001507_1|CGC17	arabinan	arabinan	arabinan	Human Gut
MGYG000293817_17|CGC1	arabinan	arabinan	arabinan	Cow Rumen
MGYG000000217_3|CGC3	arabinan	arabinan	arabinan	Human Gut
MGYG000297060_10|CGC1	arabinan	arabinan	arabinan	Marine
MGYG000001652_12|CGC2	arabinan	arabinan	arabinan	Human Gut
MGYG000290646_16|CGC1	arabinan	arabinan	arabinan	Cow Rumen
MGYG000003215_202|CGC1	arabinan	arabinan	arabinan	Human Gut
MGYG000295568_17|CGC1	arabinan	arabinan	arabinan	Cow Rumen
MGYG000004689_31|CGC2	arabinan	arabinan	arabinan	Human Gut
MGYG000002439_20|CGC1	arabinan	arabinan	arabinan	Human Gut
MGYG000002414_1|CGC31	arabinan	arabinan	arabinan	Human Gut
MGYG000002997_16|CGC1	arabinan	arabinan	arabinan	Human Gut
MGYG000291119_61|CGC1	arabinan	arabinan	arabinan	Cow Rumen
MGYG000291583_20|CGC1	arabinan	arabinan	arabinan	Cow Rumen
MGYG000292448_3|CGC3	arabinan	arabinan	arabinan	Cow Rumen
MGYG000001780_11|CGC2	arabinan	arabinan	arabinan	Human Gut
MGYG000003359_55|CGC4	arabinan	arabinan	arabinan	Human Gut
MGYG000000284_37|CGC1	arabinan	arabinan	arabinan	Human Gut
MGYG000000201_3|CGC1	arabinan	arabinan	arabinan	Human Gut
MGYG000291186_2|CGC2	arabinan	arabinan	arabinan	Cow Rumen
MGYG000001333.1_106|CGC16	arabinan	arabinan	arabinan	Human Gut
MGYG000293797_23|CGC1	arabinan	arabinan	arabinan	Cow Rumen
MGYG000297010_2|CGC2	arabinan	arabinan	arabinan	Marine
MGYG000001376_2|CGC12	arabinan	arabinan	arabinan	Human Gut
MGYG000001376_1|CGC7	arabinan	arabinan	arabinan	Human Gut
MGYG000002470_8|CGC2	arabinan	arabinan	arabinan	Human Gut
MGYG000004830_11|CGC1	arabinan	arabinan	arabinan	Human Gut
MGYG000003694_27|CGC2	arabinan	arabinan	arabinan	Human Gut
MGYG000002738_17|CGC1	arabinan	arabinan	arabinan	Human Gut
MGYG000001470_1|CGC12	arabinan	arabinan	arabinan	Human Gut
MGYG000003684_4|CGC7	arabinan	arabinan	arabinan	Human Gut
MGYG000004210_3|CGC4	arabinan	arabinan	arabinan	Human Gut
MGYG000002234_39|CGC1	arabinan	arabinan	arabinan	Human Gut
MGYG000000323_3|CGC1	arabinan	arabinan	arabinan	Human Gut
MGYG000002963_29|CGC1	arabinan	arabinan	arabinan	Human Gut
MGYG000291220_12|CGC1	arabinan	arabinan	arabinan	Cow Rumen
MGYG000002531_1|CGC10	arabinan	arabinan	arabinan	Human Gut
MGYG000001364_10|CGC4	arabinan	arabinan,host glycan	arabinan	Human Gut
MGYG000002414_1|CGC33	arabinan	arabinan,host glycan	arabinan	Human Gut
MGYG000003693_5|CGC3	arabinan	arabinan,host glycan	arabinan	Human Gut
MGYG000293776_29|CGC1	arabinan	arabinan,starch	arabinan	Cow Rumen
MGYG000001422_3|CGC5	arabinogalactan	arabinogalactan	arabinogalactan	Human Gut
MGYG000002273_14|CGC2	arabinogalactan	arabinogalactan	arabinogalactan	Human Gut
MGYG000002621_2|CGC3	arabinogalactan	arabinogalactan	arabinogalactan	Human Gut
MGYG000000923_6|CGC1	arabinogalactan	arabinogalactan	arabinogalactan	Human Gut
MGYG000001346_13|CGC4	arabinogalactan	arabinogalactan	arabinogalactan	Human Gut
MGYG000004899_3|CGC9	arabinogalactan	arabinogalactan	arabinogalactan	Human Gut
MGYG000001977_5|CGC1	arabinogalactan	arabinogalactan	arabinogalactan	Human Gut
MGYG000002561_8|CGC1	arabinogalactan	arabinogalactan	arabinogalactan	Human Gut
MGYG000002470_7|CGC5	arabinogalactan	arabinogalactan	arabinogalactan	Human Gut
MGYG000004876_16|CGC1	arabinogalactan	arabinogalactan	arabinogalactan	Human Gut
MGYG000290792_3|CGC6	arabinoxylan	arabinoxylan	arabinoxylan	Cow Rumen
MGYG000292006_2|CGC5	arabinoxylan	arabinoxylan	arabinoxylan	Cow Rumen
MGYG000001643_59|CGC1	arabinoxylan	arabinoxylan	arabinoxylan	Human Gut
MGYG000001378_5|CGC7	arabinoxylan	arabinoxylan	arabinoxylan	Human Gut
MGYG000002922_1|CGC6	arabinoxylan	arabinoxylan	arabinoxylan	Human Gut
MGYG000000013_1|CGC7	arabinoxylan	arabinoxylan	arabinoxylan	Human Gut
MGYG000003163_78|CGC1	arabinoxylan	arabinoxylan	arabinoxylan	Human Gut
MGYG000294185_5|CGC2	arabinoxylan	arabinoxylan	arabinoxylan	Cow Rumen
MGYG000296356_2|CGC3	arabinoxylan	arabinoxylan	arabinoxylan	Marine
MGYG000291416_5|CGC1	arabinoxylan	arabinoxylan	arabinoxylan	Cow Rumen
MGYG000292386_1|CGC3	arabinoxylan	arabinoxylan	arabinoxylan	Cow Rumen
MGYG000294572_4|CGC2	arabinoxylan	arabinoxylan	arabinoxylan	Cow Rumen
MGYG000293503_13|CGC2	arabinoxylan	arabinoxylan	arabinoxylan	Cow Rumen
MGYG000291194_1|CGC4	arabinoxylan	arabinoxylan	arabinoxylan	Cow Rumen
MGYG000003252_552|CGC2	arabinoxylan	arabinoxylan	arabinoxylan	Human Gut
MGYG000292865_18|CGC1	arabinoxylan	arabinoxylan	arabinoxylan	Cow Rumen
MGYG000293812_9|CGC1	arabinoxylan	arabinoxylan	arabinoxylan	Cow Rumen
MGYG000294909_7|CGC2	arabinoxylan	arabinoxylan	arabinoxylan	Cow Rumen
MGYG000001750_1|CGC1	arabinoxylan	arabinoxylan	arabinoxylan	Human Gut
MGYG000004390_15|CGC1	arabinoxylan	arabinoxylan	arabinoxylan	Human Gut
MGYG000294978_8|CGC1	arabinoxylan	arabinoxylan	arabinoxylan	Cow Rumen
MGYG000003515_21|CGC1	arabinoxylan	arabinoxylan	arabinoxylan	Human Gut
MGYG000001789_36|CGC1	arabinoxylan	arabinoxylan	arabinoxylan	Human Gut
MGYG000004510_42|CGC1	arabinoxylan	arabinoxylan	arabinoxylan	Human Gut
MGYG000002603_18|CGC1	arabinoxylan	arabinoxylan	arabinoxylan	Human Gut
MGYG000292581_9|CGC1	arabinoxylan	arabinoxylan	arabinoxylan	Cow Rumen
MGYG000291954_8|CGC2	arabinoxylan	arabinoxylan	arabinoxylan	Cow Rumen
MGYG000290769_29|CGC1	arabinoxylan	arabinoxylan	arabinoxylan	Cow Rumen
MGYG000293719_8|CGC1	arabinoxylan	arabinoxylan	arabinoxylan	Cow Rumen
MGYG000290769_15|CGC1	arabinoxylan	arabinoxylan	arabinoxylan	Cow Rumen
MGYG000292164_9|CGC1	arabinoxylan	arabinoxylan	arabinoxylan	Cow Rumen
MGYG000291748_37|CGC1	arabinoxylan	arabinoxylan	arabinoxylan	Cow Rumen
MGYG000003268_93|CGC1	arabinoxylan	arabinoxylan	arabinoxylan	Human Gut
MGYG000295317_30|CGC1	arabinoxylan	arabinoxylan	arabinoxylan	Cow Rumen
MGYG000295496_45|CGC1	arabinoxylan	arabinoxylan	arabinoxylan	Cow Rumen
MGYG000291386_7|CGC1	arabinoxylan	arabinoxylan	arabinoxylan	Cow Rumen
MGYG000001948_2|CGC2	arabinoxylan	arabinoxylan	arabinoxylan	Human Gut
MGYG000291583_2|CGC1	arabinoxylan	arabinoxylan	arabinoxylan	Cow Rumen
MGYG000297149_33|CGC1	arabinoxylan	arabinoxylan	arabinoxylan	Marine
MGYG000293998_6|CGC2	arabinoxylan	arabinoxylan	arabinoxylan	Cow Rumen
MGYG000294652_27|CGC1	arabinoxylan	arabinoxylan	arabinoxylan	Cow Rumen
MGYG000295416_32|CGC1	arabinoxylan	arabinoxylan	arabinoxylan	Cow Rumen
MGYG000294229_1|CGC6	arabinoxylan	arabinoxylan	arabinoxylan	Cow Rumen
MGYG000291936_60|CGC1	arabinoxylan	arabinoxylan	arabinoxylan	Cow Rumen
MGYG000002080_17|CGC1	arabinoxylan	arabinoxylan	arabinoxylan	Human Gut
MGYG000291877_8|CGC2	arabinoxylan	arabinoxylan	arabinoxylan	Cow Rumen
MGYG000004797_43|CGC1	arabinoxylan	arabinoxylan	arabinoxylan	Human Gut
MGYG000293159_17|CGC1	arabinoxylan	arabinoxylan	arabinoxylan	Cow Rumen
MGYG000004510_2|CGC2	arabinoxylan	arabinoxylan	arabinoxylan	Human Gut
MGYG000298076_1|CGC1	arabinoxylan	arabinoxylan	arabinoxylan	Human Oral
MGYG000293812_4|CGC5	arabinoxylan	arabinoxylan	arabinoxylan	Cow Rumen
MGYG000291689_21|CGC1	arabinoxylan	arabinoxylan	arabinoxylan	Cow Rumen
MGYG000001376_2|CGC11	arabinoxylan	arabinoxylan	arabinoxylan	Human Gut
MGYG000000138_10|CGC2	arabinoxylan	arabinoxylan	arabinoxylan	Human Gut
MGYG000002561_3|CGC5	arabinoxylan	arabinoxylan	arabinoxylan	Human Gut
MGYG000293153_30|CGC1	arabinoxylan	arabinoxylan	arabinoxylan	Cow Rumen
MGYG000001698_23|CGC1	arabinoxylan	arabinoxylan	arabinoxylan	Human Gut
MGYG000294442_12|CGC1	arabinoxylan	arabinoxylan	arabinoxylan	Cow Rumen
MGYG000000854_1|CGC1	arabinoxylan	arabinoxylan	arabinoxylan	Human Gut
MGYG000000389_3|CGC1	arabinoxylan	arabinoxylan	arabinoxylan	Human Gut
MGYG000002080_31|CGC1	arabinoxylan	arabinoxylan	arabinoxylan	Human Gut
MGYG000001345_36|CGC5	arabinoxylan	arabinoxylan	arabinoxylan	Human Gut
MGYG000291583_2|CGC2	arabinoxylan	arabinoxylan	arabinoxylan	Cow Rumen
MGYG000292204_28|CGC1	arabinoxylan	arabinoxylan	arabinoxylan	Cow Rumen
MGYG000293894_208|CGC1	arabinoxylan	arabinoxylan	arabinoxylan	Cow Rumen
MGYG000291844_15|CGC2	arabinoxylan	arabinoxylan	arabinoxylan	Cow Rumen
MGYG000000105_1|CGC14	arabinoxylan	arabinoxylan	arabinoxylan	Human Gut
MGYG000003535_49|CGC1	arabinoxylan	arabinoxylan	arabinoxylan	Human Gut
MGYG000291263_9|CGC1	arabinoxylan	arabinoxylan	arabinoxylan	Cow Rumen
MGYG000002293_3|CGC2	arabinoxylan	arabinoxylan	arabinoxylan	Human Gut
MGYG000000076_22|CGC1	arabinoxylan	arabinoxylan	arabinoxylan	Human Gut
MGYG000002832_88|CGC1	arabinoxylan	arabinoxylan	arabinoxylan	Human Gut
MGYG000003346_65|CGC1	arabinoxylan	arabinoxylan	arabinoxylan	Human Gut
MGYG000001783_8|CGC1	arabinoxylan	arabinoxylan	arabinoxylan	Human Gut
MGYG000003346_46|CGC1	arabinoxylan	arabinoxylan	arabinoxylan	Human Gut
MGYG000000964_21|CGC2	arabinoxylan	arabinoxylan	arabinoxylan	Human Gut
MGYG000293668_11|CGC2	arabinoxylan	arabinoxylan	arabinoxylan	Cow Rumen
MGYG000000222_1|CGC7	arabinoxylan	arabinoxylan	arabinoxylan	Human Gut
MGYG000292758_24|CGC1	arabinoxylan	arabinoxylan	arabinoxylan	Cow Rumen
MGYG000004748_2|CGC5	arabinoxylan	arabinoxylan	arabinoxylan	Human Gut
MGYG000294576_19|CGC1	arabinoxylan	arabinoxylan	arabinoxylan	Cow Rumen
MGYG000292726_48|CGC1	arabinoxylan	arabinoxylan	arabinoxylan	Cow Rumen
MGYG000293356_63|CGC1	arabinoxylan	arabinoxylan	arabinoxylan	Cow Rumen
MGYG000001720_53|CGC1	arabinoxylan	arabinoxylan	arabinoxylan	Human Gut
MGYG000294229_1|CGC7	arabinoxylan	arabinoxylan	arabinoxylan	Cow Rumen
MGYG000293397_13|CGC2	arabinoxylan	arabinoxylan	arabinoxylan	Cow Rumen
MGYG000291675_40|CGC1	arabinoxylan	arabinoxylan	arabinoxylan	Cow Rumen
MGYG000004233_26|CGC1	arabinoxylan	arabinoxylan	arabinoxylan	Human Gut
MGYG000003765_12|CGC1	arabinoxylan	arabinoxylan	arabinoxylan	Human Gut
MGYG000291612_23|CGC1	arabinoxylan	arabinoxylan	arabinoxylan	Cow Rumen
MGYG000292964_91|CGC1	arabinoxylan	arabinoxylan	arabinoxylan	Cow Rumen
MGYG000000906_1|CGC1	arabinoxylan	arabinoxylan	arabinoxylan	Human Gut
MGYG000001988_11|CGC1	arabinoxylan	arabinoxylan	arabinoxylan	Human Gut
MGYG000002834_86|CGC1	arabinoxylan	arabinoxylan	arabinoxylan	Human Gut
MGYG000292729_5|CGC2	arabinoxylan	arabinoxylan	arabinoxylan	Cow Rumen
MGYG000293040_34|CGC1	arabinoxylan	arabinoxylan	arabinoxylan	Cow Rumen
MGYG000292249_2|CGC12	arabinoxylan	arabinoxylan	arabinoxylan	Cow Rumen
MGYG000291416_1|CGC2	arabinoxylan	arabinoxylan	arabinoxylan	Cow Rumen
MGYG000003769_6|CGC2	arabinoxylan	arabinoxylan	arabinoxylan	Human Gut
MGYG000295307_17|CGC2	arabinoxylan	arabinoxylan	arabinoxylan	Cow Rumen
MGYG000291119_12|CGC1	arabinoxylan	arabinoxylan	arabinoxylan	Cow Rumen
MGYG000290031_18|CGC1	arabinoxylan	arabinoxylan	arabinoxylan	Cow Rumen
MGYG000297168_18|CGC2	arabinoxylan	arabinoxylan	arabinoxylan	Marine
MGYG000001275_15|CGC1	arabinoxylan	arabinoxylan	arabinoxylan	Human Gut
MGYG000294424_3|CGC2	arabinoxylan	arabinoxylan	arabinoxylan	Cow Rumen
MGYG000004899_3|CGC2	arabinoxylan	arabinoxylan	arabinoxylan	Human Gut
MGYG000291186_2|CGC3	arabinoxylan	arabinoxylan	arabinoxylan	Cow Rumen
MGYG000295183_15|CGC2	arabinoxylan	arabinoxylan	arabinoxylan	Cow Rumen
MGYG000292027_56|CGC1	arabinoxylan	arabinoxylan	arabinoxylan	Cow Rumen
MGYG000000013_1|CGC6	arabinoxylan	arabinoxylan	arabinoxylan	Human Gut
MGYG000290916_22|CGC1	arabinoxylan	arabinoxylan	arabinoxylan	Cow Rumen
MGYG000000553_3|CGC3	arabinoxylan	arabinoxylan	arabinoxylan	Human Gut
MGYG000292588_1|CGC1	arabinoxylan	arabinoxylan	arabinoxylan	Cow Rumen
MGYG000003277_125|CGC1	arabinoxylan	arabinoxylan	arabinoxylan	Human Gut
MGYG000291636_48|CGC1	arabinoxylan	arabinoxylan	arabinoxylan	Cow Rumen
MGYG000002621_3|CGC4	arabinoxylan	arabinoxylan	arabinoxylan	Human Gut
MGYG000292950_4|CGC1	arabinoxylan	arabinoxylan	arabinoxylan	Cow Rumen
MGYG000002725_3|CGC1	arabinoxylan	arabinoxylan	arabinoxylan	Human Gut
MGYG000292023_2|CGC2	arabinoxylan	arabinoxylan	arabinoxylan	Cow Rumen
MGYG000001180_11|CGC1	arabinoxylan	arabinoxylan	arabinoxylan	Human Gut
MGYG000292407_2|CGC2	arabinoxylan	arabinoxylan	arabinoxylan	Cow Rumen
MGYG000290503_2|CGC1	arabinoxylan	arabinoxylan	arabinoxylan	Cow Rumen
MGYG000293046_22|CGC1	arabinoxylan	arabinoxylan	arabinoxylan	Cow Rumen
MGYG000291536_9|CGC1	arabinoxylan	arabinoxylan	arabinoxylan	Cow Rumen
MGYG000000546_27|CGC1	arabinoxylan	arabinoxylan	arabinoxylan	Human Gut
MGYG000001640_13|CGC1	arabinoxylan	arabinoxylan	arabinoxylan	Human Gut
MGYG000290400_49|CGC1	arabinoxylan	arabinoxylan	arabinoxylan	Cow Rumen
MGYG000290493_3|CGC7	arabinoxylan	arabinoxylan	arabinoxylan	Cow Rumen
MGYG000293356_16|CGC2	arabinoxylan	arabinoxylan	arabinoxylan	Cow Rumen
MGYG000294218_3|CGC3	arabinoxylan	arabinoxylan	arabinoxylan	Cow Rumen
MGYG000296721_39|CGC1	arabinoxylan	arabinoxylan	arabinoxylan	Marine
MGYG000290630_2|CGC1	arabinoxylan	arabinoxylan	arabinoxylan	Cow Rumen
MGYG000004456_8|CGC2	arabinoxylan	arabinoxylan	arabinoxylan	Human Gut
MGYG000001378_3|CGC6	arabinoxylan	arabinoxylan	arabinoxylan	Human Gut
MGYG000294639_6|CGC6	arabinoxylan	arabinoxylan	arabinoxylan	Cow Rumen
MGYG000001422_5|CGC9	arabinoxylan	arabinoxylan	arabinoxylan	Human Gut
MGYG000000695_55|CGC1	arabinoxylan	arabinoxylan	arabinoxylan	Human Gut
MGYG000291553_29|CGC1	arabinoxylan	arabinoxylan	arabinoxylan	Cow Rumen
MGYG000294634_55|CGC1	arabinoxylan	arabinoxylan	arabinoxylan	Cow Rumen
MGYG000293704_98|CGC1	arabinoxylan	arabinoxylan	arabinoxylan	Cow Rumen
MGYG000000863_14|CGC1	arabinoxylan	arabinoxylan	arabinoxylan	Human Gut
MGYG000294534_5|CGC1	arabinoxylan	arabinoxylan	arabinoxylan	Cow Rumen
MGYG000001364_6|CGC3	arabinoxylan	arabinoxylan	arabinoxylan	Human Gut
MGYG000295171_15|CGC3	arabinoxylan	arabinoxylan	arabinoxylan	Cow Rumen
MGYG000296721_25|CGC1	arabinoxylan	arabinoxylan	arabinoxylan	Marine
MGYG000004899_2|CGC7	arabinoxylan	arabinoxylan	arabinoxylan	Human Gut
MGYG000002478_1|CGC2	arabinoxylan	arabinoxylan	arabinoxylan	Human Gut
MGYG000293417_20|CGC1	arabinoxylan	arabinoxylan	arabinoxylan	Cow Rumen
MGYG000294908_51|CGC1	arabinoxylan	arabinoxylan	arabinoxylan	Cow Rumen
MGYG000294838_2|CGC1	arabinoxylan	arabinoxylan	arabinoxylan	Cow Rumen
MGYG000001910_28|CGC1	arabinoxylan	arabinoxylan	arabinoxylan	Human Gut
MGYG000000289_54|CGC1	arabinoxylan	arabinoxylan	arabinoxylan	Human Gut
MGYG000294909_7|CGC3	arabinoxylan	arabinoxylan	arabinoxylan	Cow Rumen
MGYG000290549_23|CGC1	arabinoxylan	arabinoxylan	arabinoxylan	Cow Rumen
MGYG000293005_8|CGC1	arabinoxylan	arabinoxylan	arabinoxylan	Cow Rumen
MGYG000290352_7|CGC1	arabinoxylan	arabinoxylan	arabinoxylan	Cow Rumen
MGYG000290846_27|CGC1	arabinoxylan	arabinoxylan	arabinoxylan	Cow Rumen
MGYG000003445_70|CGC1	arabinoxylan	arabinoxylan	arabinoxylan	Human Gut
MGYG000290398_1|CGC4	arabinoxylan	arabinoxylan	arabinoxylan	Cow Rumen
MGYG000000289_13|CGC1	arabinoxylan	arabinoxylan	arabinoxylan	Human Gut
MGYG000291316_74|CGC1	arabinoxylan	arabinoxylan	arabinoxylan	Cow Rumen
MGYG000292517_32|CGC1	arabinoxylan	arabinoxylan	arabinoxylan	Cow Rumen
MGYG000291844_4|CGC3	arabinoxylan	arabinoxylan	arabinoxylan	Cow Rumen
MGYG000294314_38|CGC1	arabinoxylan	arabinoxylan	arabinoxylan	Cow Rumen
MGYG000292091_13|CGC1	arabinoxylan	arabinoxylan	arabinoxylan	Cow Rumen
MGYG000290521_23|CGC1	arabinoxylan	arabinoxylan	arabinoxylan	Cow Rumen
MGYG000292935_14|CGC1	arabinoxylan	arabinoxylan	arabinoxylan	Cow Rumen
MGYG000290397_78|CGC1	arabinoxylan	arabinoxylan	arabinoxylan	Cow Rumen
MGYG000297416_14|CGC1	arabinoxylan	arabinoxylan	arabinoxylan	Marine
MGYG000293397_32|CGC1	arabinoxylan	arabinoxylan	arabinoxylan	Cow Rumen
MGYG000290661_5|CGC3	arabinoxylan	arabinoxylan	arabinoxylan	Cow Rumen
MGYG000291818_1|CGC3	arabinoxylan	arabinoxylan	arabinoxylan	Cow Rumen
MGYG000000076_38|CGC1	arabinoxylan	arabinoxylan	arabinoxylan	Human Gut
MGYG000292479_1|CGC4	arabinoxylan	arabinoxylan	arabinoxylan	Cow Rumen
MGYG000003769_6|CGC1	arabinoxylan	arabinoxylan	arabinoxylan	Human Gut
MGYG000293691_6|CGC2	arabinoxylan	arabinoxylan	arabinoxylan	Cow Rumen
MGYG000294776_181|CGC1	arabinoxylan	arabinoxylan	arabinoxylan	Cow Rumen
MGYG000003693_4|CGC2	arabinoxylan	arabinoxylan	arabinoxylan	Human Gut
MGYG000293396_10|CGC1	arabinoxylan	arabinoxylan	arabinoxylan	Cow Rumen
MGYG000004748_8|CGC2	arabinoxylan	arabinoxylan	arabinoxylan	Human Gut
MGYG000295307_26|CGC2	arabinoxylan	arabinoxylan	arabinoxylan	Cow Rumen
MGYG000291928_36|CGC1	arabinoxylan	arabinoxylan	arabinoxylan	Cow Rumen
MGYG000291839_5|CGC2	arabinoxylan	arabinoxylan	arabinoxylan	Cow Rumen
MGYG000290544_17|CGC1	arabinoxylan	arabinoxylan	arabinoxylan	Cow Rumen
MGYG000293356_10|CGC1	arabinoxylan	arabinoxylan	arabinoxylan	Cow Rumen
MGYG000003097_3|CGC3	arabinoxylan	arabinoxylan	arabinoxylan	Human Gut
MGYG000291494_6|CGC4	arabinoxylan	arabinoxylan	arabinoxylan	Cow Rumen
MGYG000002540_45|CGC2	arabinoxylan	arabinoxylan	arabinoxylan	Human Gut
MGYG000292938_43|CGC1	arabinoxylan	arabinoxylan	arabinoxylan	Cow Rumen
MGYG000002832_2|CGC1	arabinoxylan	arabinoxylan	arabinoxylan	Human Gut
MGYG000291118_2|CGC1	arabinoxylan	arabinoxylan	arabinoxylan	Cow Rumen
MGYG000293822_4|CGC3	arabinoxylan	arabinoxylan	arabinoxylan	Cow Rumen
MGYG000291367_22|CGC2	arabinoxylan	arabinoxylan	arabinoxylan	Cow Rumen
MGYG000290595_6|CGC1	arabinoxylan	arabinoxylan	arabinoxylan	Cow Rumen
MGYG000290157_8|CGC3	arabinoxylan	arabinoxylan	arabinoxylan	Cow Rumen
MGYG000294239_3|CGC1	arabinoxylan	arabinoxylan	arabinoxylan	Cow Rumen
MGYG000294717_41|CGC1	arabinoxylan	arabinoxylan	arabinoxylan	Cow Rumen
MGYG000002517_1|CGC14	arabinoxylan	arabinoxylan	arabinoxylan	Human Gut
MGYG000001372_87|CGC1	arabinoxylan	arabinoxylan	arabinoxylan	Human Gut
MGYG000291250_14|CGC2	arabinoxylan	arabinoxylan	arabinoxylan	Cow Rumen
MGYG000290031_23|CGC2	arabinoxylan	arabinoxylan	arabinoxylan	Cow Rumen
MGYG000292068_14|CGC1	arabinoxylan	arabinoxylan	arabinoxylan	Cow Rumen
MGYG000297053_12|CGC1	arabinoxylan	arabinoxylan	arabinoxylan	Marine
MGYG000297316_7|CGC3	arabinoxylan	arabinoxylan	arabinoxylan	Marine
MGYG000291687_12|CGC3	arabinoxylan	arabinoxylan	arabinoxylan	Cow Rumen
MGYG000002762_36|CGC1	arabinoxylan	arabinoxylan	arabinoxylan	Human Gut
MGYG000295356_23|CGC1	arabinoxylan	arabinoxylan	arabinoxylan	Cow Rumen
MGYG000294468_31|CGC1	arabinoxylan	arabinoxylan	arabinoxylan	Cow Rumen
MGYG000000251_15|CGC2	arabinoxylan	arabinoxylan	arabinoxylan	Human Gut
MGYG000293895_2|CGC2	arabinoxylan	arabinoxylan	arabinoxylan	Cow Rumen
MGYG000290116_10|CGC1	arabinoxylan	arabinoxylan	arabinoxylan	Cow Rumen
MGYG000001377_4|CGC9	arabinoxylan	arabinoxylan	arabinoxylan	Human Gut
MGYG000001543_7|CGC17	arabinoxylan	arabinoxylan	arabinoxylan	Human Gut
MGYG000001095_307|CGC1	arabinoxylan	arabinoxylan	arabinoxylan	Human Gut
MGYG000001275_6|CGC1	arabinoxylan	arabinoxylan	arabinoxylan	Human Gut
MGYG000291553_24|CGC1	arabinoxylan	arabinoxylan	arabinoxylan	Cow Rumen
MGYG000293987_53|CGC1	arabinoxylan	arabinoxylan	arabinoxylan	Cow Rumen
MGYG000003991_3|CGC1	arabinoxylan	arabinoxylan	arabinoxylan	Human Gut
MGYG000295002_54|CGC1	arabinoxylan	arabinoxylan	arabinoxylan	Cow Rumen
MGYG000294201_34|CGC1	arabinoxylan	arabinoxylan	arabinoxylan	Cow Rumen
MGYG000290306_2|CGC4	arabinoxylan	arabinoxylan	arabinoxylan	Cow Rumen
MGYG000293822_4|CGC2	arabinoxylan	arabinoxylan	arabinoxylan	Cow Rumen
MGYG000291702_15|CGC2	arabinoxylan	arabinoxylan	arabinoxylan	Cow Rumen
MGYG000292895_1|CGC1	arabinoxylan	arabinoxylan	arabinoxylan	Cow Rumen
MGYG000294774_2|CGC2	arabinoxylan	arabinoxylan	arabinoxylan	Cow Rumen
MGYG000292714_29|CGC1	arabinoxylan	arabinoxylan	arabinoxylan	Cow Rumen
MGYG000293165_1|CGC4	arabinoxylan	arabinoxylan	arabinoxylan	Cow Rumen
MGYG000003164_46|CGC1	arabinoxylan	arabinoxylan	arabinoxylan	Human Gut
MGYG000000526_1|CGC7	arabinoxylan	arabinoxylan	arabinoxylan	Human Gut
MGYG000294153_8|CGC2	arabinoxylan	arabinoxylan	arabinoxylan	Cow Rumen
MGYG000004588_19|CGC2	arabinoxylan	arabinoxylan	arabinoxylan	Human Gut
MGYG000292331_11|CGC2	arabinoxylan	arabinoxylan	arabinoxylan	Cow Rumen
MGYG000291621_24|CGC1	arabinoxylan	arabinoxylan	arabinoxylan	Cow Rumen
MGYG000295317_20|CGC1	arabinoxylan	arabinoxylan	arabinoxylan	Cow Rumen
MGYG000001951_23|CGC1	arabinoxylan	arabinoxylan	arabinoxylan	Human Gut
MGYG000291839_22|CGC1	arabinoxylan	arabinoxylan	arabinoxylan	Cow Rumen
MGYG000296436_32|CGC1	arabinoxylan	arabinoxylan	arabinoxylan	Marine
MGYG000003694_15|CGC2	arabinoxylan	arabinoxylan	arabinoxylan	Human Gut
MGYG000003277_80|CGC1	arabinoxylan	arabinoxylan	arabinoxylan	Human Gut
MGYG000004655_23|CGC1	arabinoxylan	arabinoxylan	arabinoxylan	Human Gut
MGYG000294722_10|CGC1	arabinoxylan	arabinoxylan	arabinoxylan	Cow Rumen
MGYG000000644_16|CGC1	arabinoxylan	arabinoxylan	arabinoxylan	Human Gut
MGYG000294875_50|CGC1	arabinoxylan	arabinoxylan	arabinoxylan	Cow Rumen
MGYG000001422_2|CGC25	arabinoxylan	arabinoxylan	arabinoxylan	Human Gut
MGYG000293665_7|CGC2	arabinoxylan	arabinoxylan	arabinoxylan	Cow Rumen
MGYG000003201_353|CGC1	arabinoxylan	arabinoxylan	arabinoxylan	Human Gut
MGYG000292457_1|CGC11	arabinoxylan	arabinoxylan	arabinoxylan	Cow Rumen
MGYG000001422_4|CGC7	arabinoxylan	arabinoxylan	arabinoxylan	Human Gut
MGYG000002470_8|CGC3	arabinoxylan	arabinoxylan	arabinoxylan	Human Gut
MGYG000290237_4|CGC2	arabinoxylan	arabinoxylan	arabinoxylan	Cow Rumen
MGYG000000559_2|CGC1	arabinoxylan	arabinoxylan	arabinoxylan	Human Gut
MGYG000297200_1|CGC1	arabinoxylan	arabinoxylan	arabinoxylan	Marine
MGYG000295317_55|CGC1	arabinoxylan	arabinoxylan	arabinoxylan	Cow Rumen
MGYG000293396_6|CGC1	arabinoxylan	arabinoxylan	arabinoxylan	Cow Rumen
MGYG000291643_5|CGC2	arabinoxylan	arabinoxylan	arabinoxylan	Cow Rumen
MGYG000291467_4|CGC2	arabinoxylan	arabinoxylan	arabinoxylan	Cow Rumen
MGYG000292463_18|CGC1	arabinoxylan	arabinoxylan	arabinoxylan	Cow Rumen
MGYG000292704_7|CGC1	arabinoxylan	arabinoxylan	arabinoxylan	Cow Rumen
MGYG000291348_2|CGC3	arabinoxylan	arabinoxylan	arabinoxylan	Cow Rumen
MGYG000298076_9|CGC1	arabinoxylan	arabinoxylan	arabinoxylan	Human Oral
MGYG000296898_4|CGC2	arabinoxylan	arabinoxylan	arabinoxylan	Marine
MGYG000002653_18|CGC1	arabinoxylan	arabinoxylan	arabinoxylan	Human Gut
MGYG000000815_2|CGC7	arabinoxylan	arabinoxylan	arabinoxylan	Human Gut
MGYG000295288_2|CGC1	arabinoxylan	arabinoxylan	arabinoxylan	Cow Rumen
MGYG000293005_38|CGC2	arabinoxylan	arabinoxylan	arabinoxylan	Cow Rumen
MGYG000290449_1|CGC3	arabinoxylan	arabinoxylan	arabinoxylan	Cow Rumen
MGYG000000224_1|CGC2	arabinoxylan	arabinoxylan	arabinoxylan	Human Gut
MGYG000294898_21|CGC1	arabinoxylan	arabinoxylan	arabinoxylan	Cow Rumen
MGYG000002558_39|CGC1	arabinoxylan	arabinoxylan	arabinoxylan	Human Gut
MGYG000003626_350|CGC1	arabinoxylan	arabinoxylan	arabinoxylan	Human Gut
MGYG000001376_3|CGC10	arabinoxylan	arabinoxylan	arabinoxylan	Human Gut
MGYG000294079_75|CGC1	arabinoxylan	arabinoxylan	arabinoxylan	Cow Rumen
MGYG000292938_14|CGC2	arabinoxylan	arabinoxylan	arabinoxylan	Cow Rumen
MGYG000003515_28|CGC1	arabinoxylan	arabinoxylan	arabinoxylan	Human Gut
MGYG000291227_20|CGC1	arabinoxylan	arabinoxylan	arabinoxylan	Cow Rumen
MGYG000002960_90|CGC1	arabinoxylan	arabinoxylan	arabinoxylan	Human Gut
MGYG000296075_2|CGC9	arabinoxylan	arabinoxylan	arabinoxylan	Marine
MGYG000291357_33|CGC1	arabinoxylan	arabinoxylan	arabinoxylan	Cow Rumen
MGYG000000245_21|CGC2	arabinoxylan	arabinoxylan	arabinoxylan	Human Gut
MGYG000293704_134|CGC1	arabinoxylan	arabinoxylan	arabinoxylan	Cow Rumen
MGYG000292160_103|CGC1	arabinoxylan	arabinoxylan	arabinoxylan	Cow Rumen
MGYG000294105_28|CGC2	arabinoxylan	arabinoxylan	arabinoxylan	Cow Rumen
MGYG000002585_59|CGC1	arabinoxylan	arabinoxylan	arabinoxylan	Human Gut
MGYG000295568_8|CGC2	arabinoxylan	arabinoxylan	arabinoxylan	Cow Rumen
MGYG000001056_169|CGC1	arabinoxylan	arabinoxylan	arabinoxylan	Human Gut
MGYG000002455_3|CGC6	arabinoxylan	arabinoxylan	arabinoxylan	Human Gut
MGYG000293252_51|CGC1	arabinoxylan	arabinoxylan	arabinoxylan	Cow Rumen
MGYG000004490_20|CGC1	arabinoxylan	arabinoxylan	arabinoxylan	Human Gut
MGYG000293795_6|CGC1	arabinoxylan	arabinoxylan	arabinoxylan	Cow Rumen
MGYG000294185_5|CGC1	arabinoxylan	arabinoxylan	arabinoxylan	Cow Rumen
MGYG000002668_40|CGC1	arabinoxylan	arabinoxylan	arabinoxylan	Human Gut
MGYG000293668_11|CGC1	arabinoxylan	arabinoxylan	arabinoxylan	Cow Rumen
MGYG000003363_98|CGC2	arabinoxylan	arabinoxylan	arabinoxylan	Human Gut
MGYG000004479_6|CGC1	arabinoxylan	arabinoxylan	arabinoxylan	Human Gut
MGYG000291928_49|CGC1	arabinoxylan	arabinoxylan	arabinoxylan	Cow Rumen
MGYG000293165_8|CGC3	arabinoxylan	arabinoxylan	arabinoxylan	Cow Rumen
MGYG000003697_22|CGC1	arabinoxylan	arabinoxylan	arabinoxylan	Human Gut
MGYG000295178_25|CGC1	arabinoxylan	arabinoxylan	arabinoxylan	Cow Rumen
MGYG000291118_8|CGC1	arabinoxylan	arabinoxylan	arabinoxylan	Cow Rumen
MGYG000295568_9|CGC1	arabinoxylan	arabinoxylan	arabinoxylan	Cow Rumen
MGYG000001377_4|CGC8	arabinoxylan	arabinoxylan	arabinoxylan	Human Gut
MGYG000290397_63|CGC1	arabinoxylan	arabinoxylan	arabinoxylan	Cow Rumen
MGYG000291186_21|CGC2	arabinoxylan	arabinoxylan	arabinoxylan	Cow Rumen
MGYG000292581_21|CGC1	arabinoxylan	arabinoxylan	arabinoxylan	Cow Rumen
MGYG000001750_9|CGC1	arabinoxylan	arabinoxylan	arabinoxylan	Human Gut
MGYG000294234_39|CGC1	arabinoxylan	arabinoxylan	arabinoxylan	Cow Rumen
MGYG000295465_26|CGC1	arabinoxylan	arabinoxylan	arabinoxylan	Cow Rumen
MGYG000000043_21|CGC1	arabinoxylan	arabinoxylan	arabinoxylan	Human Gut
MGYG000000211_12|CGC2	arabinoxylan	arabinoxylan	arabinoxylan	Human Gut
MGYG000295178_3|CGC1	arabinoxylan	arabinoxylan	arabinoxylan	Cow Rumen
MGYG000291989_15|CGC1	arabinoxylan	arabinoxylan	arabinoxylan	Cow Rumen
MGYG000294735_9|CGC1	arabinoxylan	arabinoxylan	arabinoxylan	Cow Rumen
MGYG000294978_18|CGC1	arabinoxylan	arabinoxylan	arabinoxylan	Cow Rumen
MGYG000004879_26|CGC1	arabinoxylan	arabinoxylan	arabinoxylan	Human Gut
MGYG000290604_2|CGC3	arabinoxylan	arabinoxylan	arabinoxylan	Cow Rumen
MGYG000003816_4|CGC1	arabinoxylan	arabinoxylan	arabinoxylan	Human Gut
MGYG000293802_11|CGC3	arabinoxylan	arabinoxylan	arabinoxylan	Cow Rumen
MGYG000294927_83|CGC1	arabinoxylan	arabinoxylan	arabinoxylan	Cow Rumen
MGYG000292771_118|CGC1	arabinoxylan	arabinoxylan	arabinoxylan	Cow Rumen
MGYG000003064_4|CGC5	arabinoxylan	arabinoxylan	arabinoxylan	Human Gut
MGYG000293215_28|CGC1	arabinoxylan	arabinoxylan	arabinoxylan	Cow Rumen
MGYG000293360_1|CGC3	arabinoxylan	arabinoxylan	arabinoxylan	Cow Rumen
MGYG000000056_9|CGC1	arabinoxylan	arabinoxylan	arabinoxylan	Human Gut
MGYG000294774_33|CGC1	arabinoxylan	arabinoxylan	arabinoxylan	Cow Rumen
MGYG000003362_15|CGC3	arabinoxylan	arabinoxylan	arabinoxylan	Human Gut
MGYG000002273_8|CGC7	beta-glucan	alpha-glucan,beta-glucan	beta-glucan	Human Gut
MGYG000001523_11|CGC1	beta-glucan	beta-galactan,beta-glucan	beta-glucan	Human Gut
MGYG000002531_1|CGC12	beta-glucan	beta-galactan,beta-glucan	beta-glucan	Human Gut
MGYG000000238_1|CGC9	beta-glucan	beta-galactan,beta-glucan	beta-glucan	Human Gut
MGYG000003883_232|CGC1	beta-glucan	beta-galactan,beta-glucan	beta-glucan	Human Gut
MGYG000001549_10|CGC7	beta-glucan	beta-galactan,beta-glucan	beta-glucan	Human Gut
MGYG000004380_14|CGC1	beta-glucan	beta-galactan,beta-glucan	beta-glucan	Human Gut
MGYG000002484_66|CGC1	beta-glucan	beta-galactan,beta-glucan	beta-glucan	Human Gut
MGYG000002460_1|CGC21	beta-glucan	beta-galactan,beta-glucan	beta-glucan	Human Gut
MGYG000001423_3|CGC1	beta-glucan	beta-galactan,beta-glucan	beta-glucan	Human Gut
MGYG000000323_7|CGC2	beta-glucan	beta-galactan,beta-glucan	beta-glucan	Human Gut
MGYG000001643_1|CGC2	beta-glucan	beta-glucan	beta-glucan	Human Gut
MGYG000296759_13|CGC1	beta-glucan	beta-glucan	beta-glucan	Marine
MGYG000004797_31|CGC2	beta-glucan	beta-glucan	beta-glucan	Human Gut
MGYG000292546_29|CGC1	beta-glucan	beta-glucan	beta-glucan	Cow Rumen
MGYG000000781_63|CGC1	beta-glucan	beta-glucan	beta-glucan	Human Gut
MGYG000292407_8|CGC1	beta-glucan	beta-glucan	beta-glucan	Cow Rumen
MGYG000290644_16|CGC1	beta-glucan	beta-glucan	beta-glucan	Cow Rumen
MGYG000295242_48|CGC1	beta-glucan	beta-glucan	beta-glucan	Cow Rumen
MGYG000001599_49|CGC1	beta-glucan	beta-glucan	beta-glucan	Human Gut
MGYG000297075_37|CGC1	beta-glucan	beta-glucan	beta-glucan	Marine
MGYG000000147_4|CGC1	beta-glucan	beta-glucan	beta-glucan	Human Gut
MGYG000290431_1|CGC1	beta-glucan	beta-glucan	beta-glucan	Cow Rumen
MGYG000294821_1|CGC1	beta-glucan	beta-glucan	beta-glucan	Cow Rumen
MGYG000001977_3|CGC2	beta-glucan	beta-glucan	beta-glucan	Human Gut
MGYG000295561_4|CGC1	beta-glucan	beta-glucan	beta-glucan	Cow Rumen
MGYG000295019_5|CGC1	beta-glucan	beta-glucan	beta-glucan	Cow Rumen
MGYG000295544_21|CGC1	beta-glucan	beta-glucan	beta-glucan	Cow Rumen
MGYG000000354_2|CGC1	beta-glucan	beta-glucan	beta-glucan	Human Gut
MGYG000297010_12|CGC1	beta-glucan	beta-glucan	beta-glucan	Marine
MGYG000001489_1|CGC52	beta-glucan	beta-glucan	beta-glucan	Human Gut
MGYG000294875_4|CGC1	beta-glucan	beta-glucan	beta-glucan	Cow Rumen
MGYG000000139_7|CGC1	beta-glucan	beta-glucan	beta-glucan	Human Gut
MGYG000001039_33|CGC1	beta-glucan	beta-glucan	beta-glucan	Human Gut
MGYG000292972_3|CGC1	beta-glucan	beta-glucan	beta-glucan	Cow Rumen
MGYG000294665_23|CGC1	beta-glucan	beta-glucan	beta-glucan	Cow Rumen
MGYG000000136_1|CGC2	beta-glucan	beta-glucan	beta-glucan	Human Gut
MGYG000003094_31|CGC1	beta-glucan	beta-glucan	beta-glucan	Human Gut
MGYG000290634_61|CGC1	beta-glucan	beta-glucan	beta-glucan	Cow Rumen
MGYG000001537_12|CGC1	beta-glucan	beta-glucan	beta-glucan	Human Gut
MGYG000002877_17|CGC1	beta-glucan	beta-glucan	beta-glucan	Human Gut
MGYG000002273_3|CGC4	beta-glucan	beta-glucan	beta-glucan	Human Gut
MGYG000004781_3|CGC1	beta-glucan	beta-glucan	beta-glucan	Human Gut
MGYG000296287_6|CGC2	beta-glucan	beta-glucan	beta-glucan	Marine
MGYG000000956_1|CGC9	beta-glucan	beta-glucan	beta-glucan	Human Gut
MGYG000298702_11|CGC1	beta-glucan	beta-glucan	beta-glucan	Human Oral
MGYG000296036_108|CGC1	beta-glucan	beta-glucan	beta-glucan	Marine
MGYG000298851_33|CGC1	beta-glucan	beta-glucan	beta-glucan	Human Oral
MGYG000296275_9|CGC2	beta-glucan	beta-glucan	beta-glucan	Marine
MGYG000003192_15|CGC1	beta-glucan	beta-glucan	beta-glucan	Human Gut
MGYG000002877_11|CGC1	beta-glucan	beta-glucan	beta-glucan	Human Gut
MGYG000002737_43|CGC1	beta-glucan	beta-glucan	beta-glucan	Human Gut
MGYG000002357_1|CGC43	beta-glucan	beta-glucan	beta-glucan	Human Gut
MGYG000291957_9|CGC1	beta-glucan	beta-glucan	beta-glucan	Cow Rumen
MGYG000296186_10|CGC1	beta-glucan	beta-glucan	beta-glucan	Marine
MGYG000000765_15|CGC1	beta-glucan	beta-glucan	beta-glucan	Human Gut
MGYG000296845_1|CGC1	beta-glucan	beta-glucan	beta-glucan	Marine
MGYG000295379_26|CGC1	beta-glucan	beta-glucan	beta-glucan	Cow Rumen
MGYG000004703_57|CGC1	beta-glucan	beta-glucan	beta-glucan	Human Gut
MGYG000002293_7|CGC2	beta-glucan	beta-glucan	beta-glucan	Human Gut
MGYG000001056_205|CGC1	beta-glucan	beta-glucan	beta-glucan	Human Gut
MGYG000001001_31|CGC2	beta-glucan	beta-glucan	beta-glucan	Human Gut
MGYG000002353_1|CGC4	beta-glucan	beta-glucan	beta-glucan	Human Gut
MGYG000290275_8|CGC1	beta-glucan	beta-glucan	beta-glucan	Cow Rumen
MGYG000290889_5|CGC1	beta-glucan	beta-glucan	beta-glucan	Cow Rumen
MGYG000294560_9|CGC1	beta-glucan	beta-glucan	beta-glucan	Cow Rumen
MGYG000001042_92|CGC1	beta-glucan	beta-glucan	beta-glucan	Human Gut
MGYG000002603_5|CGC2	beta-glucan	beta-glucan	beta-glucan	Human Gut
MGYG000291954_12|CGC1	beta-glucan	beta-glucan	beta-glucan	Cow Rumen
MGYG000294289_38|CGC1	beta-glucan	beta-glucan	beta-glucan	Cow Rumen
MGYG000294659_51|CGC1	beta-glucan	beta-glucan	beta-glucan	Cow Rumen
MGYG000296282_18|CGC1	beta-glucan	beta-glucan	beta-glucan	Marine
MGYG000296282_1|CGC2	beta-glucan	beta-glucan	beta-glucan	Marine
MGYG000295189_25|CGC1	beta-glucan	beta-glucan	beta-glucan	Cow Rumen
MGYG000000644_5|CGC1	beta-glucan	beta-glucan	beta-glucan	Human Gut
MGYG000297447_73|CGC1	beta-glucan	beta-glucan	beta-glucan	Marine
MGYG000296154_26|CGC1	beta-glucan	beta-glucan	beta-glucan	Marine
MGYG000290072_24|CGC1	beta-glucan	beta-glucan	beta-glucan	Cow Rumen
MGYG000290846_8|CGC1	beta-glucan	beta-glucan	beta-glucan	Cow Rumen
MGYG000001637_2|CGC1	beta-glucan	beta-glucan	beta-glucan	Human Gut
MGYG000297246_4|CGC3	beta-glucan	beta-glucan	beta-glucan	Marine
MGYG000292774_14|CGC1	beta-glucan	beta-glucan	beta-glucan	Cow Rumen
MGYG000293153_13|CGC1	beta-glucan	beta-glucan	beta-glucan	Cow Rumen
MGYG000001735_17|CGC1	beta-glucan	beta-glucan	beta-glucan	Human Gut
MGYG000297073_6|CGC1	beta-glucan	beta-glucan	beta-glucan	Marine
MGYG000298046_52|CGC1	beta-glucan	beta-glucan	beta-glucan	Human Oral
MGYG000296077_15|CGC1	beta-glucan	beta-glucan	beta-glucan	Marine
MGYG000292032_16|CGC1	beta-glucan	beta-glucan	beta-glucan	Cow Rumen
MGYG000002203_14|CGC1	beta-glucan	beta-glucan	beta-glucan	Human Gut
MGYG000293582_175|CGC1	beta-glucan	beta-glucan	beta-glucan	Cow Rumen
MGYG000000049_4|CGC5	beta-glucan	beta-glucan	beta-glucan	Human Gut
MGYG000001345_36|CGC15	beta-glucan	beta-glucan	beta-glucan	Human Gut
MGYG000004774_38|CGC1	beta-glucan	beta-glucan	beta-glucan	Human Gut
MGYG000295168_25|CGC1	beta-glucan	beta-glucan	beta-glucan	Cow Rumen
MGYG000004655_14|CGC1	beta-glucan	beta-glucan	beta-glucan	Human Gut
MGYG000004698_2|CGC1	beta-glucan	beta-glucan	beta-glucan	Human Gut
MGYG000001805_6|CGC3	beta-glucan	beta-glucan	beta-glucan	Human Gut
MGYG000291605_10|CGC1	beta-glucan	beta-glucan	beta-glucan	Cow Rumen
MGYG000295214_1|CGC1	beta-glucan	beta-glucan	beta-glucan	Cow Rumen
MGYG000296435_1|CGC4	beta-glucan	beta-glucan	beta-glucan	Marine
MGYG000298171_7|CGC1	beta-glucan	beta-glucan	beta-glucan	Human Oral
MGYG000296887_172|CGC1	beta-glucan	beta-glucan	beta-glucan	Marine
MGYG000004872_4|CGC4	beta-glucan	beta-glucan	beta-glucan	Human Gut
MGYG000293643_3|CGC4	beta-glucan	beta-glucan	beta-glucan	Cow Rumen
MGYG000295196_1|CGC1	beta-glucan	beta-glucan	beta-glucan	Cow Rumen
MGYG000293323_23|CGC1	beta-glucan	beta-glucan	beta-glucan	Cow Rumen
MGYG000296678_7|CGC1	beta-glucan	beta-glucan	beta-glucan	Marine
MGYG000290364_5|CGC2	beta-glucan	beta-glucan	beta-glucan	Cow Rumen
MGYG000003363_85|CGC1	beta-glucan	beta-glucan	beta-glucan	Human Gut
MGYG000002997_14|CGC2	beta-glucan	beta-glucan	beta-glucan	Human Gut
MGYG000004094_11|CGC3	beta-glucan	beta-glucan	beta-glucan	Human Gut
MGYG000296498_78|CGC1	beta-glucan	beta-glucan	beta-glucan	Marine
MGYG000004605_1|CGC1	beta-glucan	beta-glucan	beta-glucan	Human Gut
MGYG000000227_6|CGC3	beta-glucan	beta-glucan	beta-glucan	Human Gut
MGYG000296538_10|CGC1	beta-glucan	beta-glucan	beta-glucan	Marine
MGYG000002560_6|CGC4	beta-glucan	beta-glucan	beta-glucan	Human Gut
MGYG000296877_50|CGC1	beta-glucan	beta-glucan	beta-glucan	Marine
MGYG000003252_35|CGC2	beta-glucan	beta-glucan	beta-glucan	Human Gut
MGYG000002394_4|CGC2	beta-glucan	beta-glucan	beta-glucan	Human Gut
MGYG000296095_43|CGC1	beta-glucan	beta-glucan	beta-glucan	Marine
MGYG000001806_71|CGC1	beta-glucan	beta-glucan	beta-glucan	Human Gut
MGYG000001247_10|CGC1	beta-glucan	beta-glucan	beta-glucan	Human Gut
MGYG000000353_3|CGC2	beta-glucan	beta-glucan	beta-glucan	Human Gut
MGYG000297494_83|CGC1	beta-glucan	beta-glucan	beta-glucan	Marine
MGYG000000815_12|CGC1	beta-glucan	beta-glucan	beta-glucan	Human Gut
MGYG000001787_22|CGC1	beta-glucan	beta-glucan	beta-glucan	Human Gut
MGYG000296087_2|CGC3	beta-glucan	beta-glucan	beta-glucan	Marine
MGYG000001703_22|CGC1	beta-glucan	beta-glucan	beta-glucan	Human Gut
MGYG000297135_4|CGC2	beta-glucan	beta-glucan	beta-glucan	Marine
MGYG000001346_14|CGC6	beta-glucan	beta-glucan	beta-glucan	Human Gut
MGYG000293822_1|CGC1	beta-glucan	beta-glucan	beta-glucan	Cow Rumen
MGYG000296878_10|CGC3	beta-glucan	beta-glucan	beta-glucan	Marine
MGYG000296242_63|CGC1	beta-glucan	beta-glucan	beta-glucan	Marine
MGYG000296739_4|CGC1	beta-glucan	beta-glucan	beta-glucan	Marine
MGYG000293994_23|CGC1	beta-glucan	beta-glucan	beta-glucan	Cow Rumen
MGYG000004166_1|CGC6	beta-glucan	beta-glucan	beta-glucan	Human Gut
MGYG000291928_18|CGC2	beta-glucan	beta-glucan	beta-glucan	Cow Rumen
MGYG000290306_28|CGC3	beta-glucan	beta-glucan	beta-glucan	Cow Rumen
MGYG000295282_9|CGC1	beta-glucan	beta-glucan	beta-glucan	Cow Rumen
MGYG000296466_16|CGC1	beta-glucan	beta-glucan	beta-glucan	Marine
MGYG000296356_16|CGC1	beta-glucan	beta-glucan	beta-glucan	Marine
MGYG000290544_27|CGC1	beta-glucan	beta-glucan	beta-glucan	Cow Rumen
MGYG000000853_12|CGC1	beta-glucan	beta-glucan	beta-glucan	Human Gut
MGYG000001131_94|CGC2	beta-glucan	beta-glucan	beta-glucan	Human Gut
MGYG000296075_9|CGC3	beta-glucan	beta-glucan	beta-glucan	Marine
MGYG000294234_2|CGC3	beta-glucan	beta-glucan	beta-glucan	Cow Rumen
MGYG000001987_2|CGC1	beta-glucan	beta-glucan	beta-glucan	Human Gut
MGYG000002561_15|CGC1	beta-glucan	beta-glucan	beta-glucan	Human Gut
MGYG000002878_7|CGC1	beta-glucan	beta-glucan	beta-glucan	Human Gut
MGYG000296845_3|CGC1	beta-glucan	beta-glucan	beta-glucan	Marine
MGYG000296242_60|CGC1	beta-glucan	beta-glucan	beta-glucan	Marine
MGYG000291463_25|CGC1	beta-glucan	beta-glucan	beta-glucan	Cow Rumen
MGYG000298046_23|CGC1	beta-glucan	beta-glucan	beta-glucan	Human Oral
MGYG000292687_8|CGC1	beta-glucan	beta-glucan	beta-glucan	Cow Rumen
MGYG000292704_4|CGC3	beta-glucan	beta-glucan	beta-glucan	Cow Rumen
MGYG000004495_45|CGC1	beta-glucan	beta-glucan	beta-glucan	Human Gut
MGYG000295363_24|CGC1	beta-glucan	beta-glucan	beta-glucan	Cow Rumen
MGYG000292865_8|CGC2	beta-glucan	beta-glucan	beta-glucan	Cow Rumen
MGYG000000526_1|CGC5	beta-glucan	beta-glucan	beta-glucan	Human Gut
MGYG000004479_27|CGC1	beta-glucan	beta-glucan	beta-glucan	Human Gut
MGYG000001378_1|CGC12	beta-glucan	beta-glucan	beta-glucan	Human Gut
MGYG000004182_6|CGC3	beta-glucan	beta-glucan	beta-glucan	Human Gut
MGYG000296287_4|CGC1	beta-glucan	beta-glucan	beta-glucan	Marine
MGYG000004462_19|CGC1	beta-glucan	beta-glucan	beta-glucan	Human Gut
MGYG000001377_1|CGC9	beta-glucan	beta-glucan	beta-glucan	Human Gut
MGYG000297391_36|CGC1	beta-glucan	beta-glucan	beta-glucan	Marine
MGYG000003705_31|CGC1	beta-glucan	beta-glucan	beta-glucan	Human Gut
MGYG000001458_49|CGC1	beta-glucan	beta-glucan	beta-glucan	Human Gut
MGYG000003362_13|CGC1	beta-glucan	beta-glucan	beta-glucan	Human Gut
MGYG000291960_18|CGC1	beta-glucan	beta-glucan	beta-glucan	Cow Rumen
MGYG000004880_11|CGC1	beta-glucan	beta-glucan	beta-glucan	Human Gut
MGYG000000964_4|CGC1	beta-glucan	beta-glucan	beta-glucan	Human Gut
MGYG000003693_2|CGC4	beta-glucan	beta-glucan	beta-glucan	Human Gut
MGYG000292938_9|CGC1	beta-glucan	beta-glucan	beta-glucan	Cow Rumen
MGYG000291622_2|CGC2	beta-glucan	beta-glucan	beta-glucan	Cow Rumen
MGYG000296427_7|CGC2	beta-glucan	beta-glucan	beta-glucan	Marine
MGYG000003701_6|CGC6	beta-glucan	beta-glucan	beta-glucan	Human Gut
MGYG000296343_23|CGC1	beta-glucan	beta-glucan	beta-glucan	Marine
MGYG000001514_8|CGC2	beta-glucan	beta-glucan	beta-glucan	Human Gut
MGYG000002875_5|CGC1	beta-glucan	beta-glucan	beta-glucan	Human Gut
MGYG000002080_72|CGC1	beta-glucan	beta-glucan	beta-glucan	Human Gut
MGYG000003816_4|CGC2	beta-glucan	beta-glucan	beta-glucan	Human Gut
MGYG000291427_35|CGC1	beta-glucan	beta-glucan	beta-glucan	Cow Rumen
MGYG000292577_3|CGC2	beta-glucan	beta-glucan	beta-glucan	Cow Rumen
MGYG000297203_27|CGC1	beta-glucan	beta-glucan	beta-glucan	Marine
MGYG000293741_1|CGC1	beta-glucan	beta-glucan	beta-glucan	Cow Rumen
MGYG000001378_1|CGC20	beta-glucan	beta-glucan	beta-glucan	Human Gut
MGYG000002905_23|CGC1	beta-glucan	beta-glucan	beta-glucan	Human Gut
MGYG000294073_1|CGC1	beta-glucan	beta-glucan	beta-glucan	Cow Rumen
MGYG000002904_16|CGC1	beta-glucan	beta-glucan	beta-glucan	Human Gut
MGYG000292553_8|CGC1	beta-glucan	beta-glucan	beta-glucan	Cow Rumen
MGYG000296469_15|CGC1	beta-glucan	beta-glucan	beta-glucan	Marine
MGYG000296013_12|CGC1	beta-glucan	beta-glucan	beta-glucan	Marine
MGYG000290352_21|CGC1	beta-glucan	beta-glucan	beta-glucan	Cow Rumen
MGYG000295242_41|CGC1	beta-glucan	beta-glucan	beta-glucan	Cow Rumen
MGYG000003395_93|CGC3	beta-glucan	beta-glucan	beta-glucan	Human Gut
MGYG000001835_52|CGC1	beta-glucan	beta-glucan	beta-glucan	Human Gut
MGYG000000174_16|CGC3	beta-glucan	beta-glucan	beta-glucan	Human Gut
MGYG000290728_89|CGC1	beta-glucan	beta-glucan	beta-glucan	Cow Rumen
MGYG000291461_4|CGC1	beta-glucan	beta-glucan	beta-glucan	Cow Rumen
MGYG000291413_49|CGC1	beta-glucan	beta-glucan	beta-glucan	Cow Rumen
MGYG000296515_5|CGC1	beta-glucan	beta-glucan	beta-glucan	Marine
MGYG000296336_4|CGC1	beta-glucan	beta-glucan	beta-glucan	Marine
MGYG000292904_4|CGC1	beta-glucan	beta-glucan	beta-glucan	Cow Rumen
MGYG000296759_82|CGC1	beta-glucan	beta-glucan	beta-glucan	Marine
MGYG000293511_2|CGC6	beta-glucan	beta-glucan	beta-glucan	Cow Rumen
MGYG000292519_34|CGC1	beta-glucan	beta-glucan	beta-glucan	Cow Rumen
MGYG000293992_24|CGC1	beta-glucan	beta-glucan	beta-glucan	Cow Rumen
MGYG000296831_29|CGC1	beta-glucan	beta-glucan	beta-glucan	Marine
MGYG000296325_17|CGC1	beta-glucan	beta-glucan	beta-glucan	Marine
MGYG000003338_73|CGC1	beta-glucan	beta-glucan	beta-glucan	Human Gut
MGYG000291844_1|CGC3	beta-glucan	beta-glucan	beta-glucan	Cow Rumen
MGYG000000941_29|CGC1	beta-glucan	beta-glucan	beta-glucan	Human Gut
MGYG000002521_5|CGC38	beta-glucan	beta-glucan	beta-glucan	Human Gut
MGYG000290505_3|CGC2	beta-glucan	beta-glucan	beta-glucan	Cow Rumen
MGYG000001591_17|CGC1	beta-glucan	beta-glucan	beta-glucan	Human Gut
MGYG000001663_1|CGC1	beta-glucan	beta-glucan	beta-glucan	Human Gut
MGYG000003119_52|CGC1	beta-glucan	beta-glucan	beta-glucan	Human Gut
MGYG000293719_3|CGC1	beta-glucan	beta-glucan	beta-glucan	Cow Rumen
MGYG000004899_30|CGC1	beta-glucan	beta-glucan	beta-glucan	Human Gut
MGYG000296202_9|CGC1	beta-glucan	beta-glucan	beta-glucan	Marine
MGYG000291194_3|CGC1	beta-glucan	beta-glucan	beta-glucan	Cow Rumen
MGYG000294249_6|CGC3	beta-glucan	beta-glucan	beta-glucan	Cow Rumen
MGYG000297194_10|CGC1	beta-glucan	beta-glucan	beta-glucan	Marine
MGYG000001535_39|CGC1	beta-glucan	beta-glucan	beta-glucan	Human Gut
MGYG000291119_2|CGC1	beta-glucan	beta-glucan	beta-glucan	Cow Rumen
MGYG000001034_110|CGC1	beta-glucan	beta-glucan	beta-glucan	Human Gut
MGYG000293417_1|CGC1	beta-glucan	beta-glucan	beta-glucan	Cow Rumen
MGYG000003132_22|CGC1	beta-glucan	beta-glucan	beta-glucan	Human Gut
MGYG000291769_83|CGC1	beta-glucan	beta-glucan	beta-glucan	Cow Rumen
MGYG000296702_2|CGC1	beta-glucan	beta-glucan	beta-glucan	Marine
MGYG000297321_1|CGC2	beta-glucan	beta-glucan	beta-glucan	Marine
MGYG000293613_5|CGC4	beta-glucan	beta-glucan	beta-glucan	Cow Rumen
MGYG000001251_6|CGC1	beta-glucan	beta-glucan	beta-glucan	Human Gut
MGYG000004698_38|CGC1	beta-glucan	beta-glucan	beta-glucan	Human Gut
MGYG000296533_8|CGC1	beta-glucan	beta-glucan	beta-glucan	Marine
MGYG000293142_40|CGC1	beta-glucan	beta-glucan	beta-glucan	Cow Rumen
MGYG000003513_266|CGC1	beta-glucan	beta-glucan	beta-glucan	Human Gut
MGYG000002168_21|CGC2	beta-glucan	beta-glucan	beta-glucan	Human Gut
MGYG000293621_13|CGC1	beta-glucan	beta-glucan	beta-glucan	Cow Rumen
MGYG000003064_4|CGC6	beta-glucan	beta-glucan	beta-glucan	Human Gut
MGYG000003362_23|CGC1	beta-glucan	beta-glucan	beta-glucan	Human Gut
MGYG000291366_6|CGC1	beta-glucan	beta-glucan	beta-glucan	Cow Rumen
MGYG000001510_9|CGC20	beta-glucan	beta-glucan	beta-glucan	Human Gut
MGYG000001603_19|CGC1	beta-glucan	beta-glucan	beta-glucan	Human Gut
MGYG000296533_54|CGC1	beta-glucan	beta-glucan	beta-glucan	Marine
MGYG000001377_1|CGC6	beta-glucan	beta-glucan	beta-glucan	Human Gut
MGYG000296678_3|CGC1	beta-glucan	beta-glucan	beta-glucan	Marine
MGYG000296393_60|CGC1	beta-glucan	beta-glucan	beta-glucan	Marine
MGYG000004510_3|CGC2	beta-glucan	beta-glucan	beta-glucan	Human Gut
MGYG000003119_22|CGC1	beta-glucan	beta-glucan	beta-glucan	Human Gut
MGYG000294637_29|CGC1	beta-glucan	beta-glucan	beta-glucan	Cow Rumen
MGYG000298702_25|CGC1	beta-glucan	beta-glucan	beta-glucan	Human Oral
MGYG000000057_15|CGC1	beta-glucan	beta-glucan	beta-glucan	Human Gut
MGYG000292496_30|CGC1	beta-glucan	beta-glucan	beta-glucan	Cow Rumen
MGYG000291484_45|CGC1	beta-glucan	beta-glucan	beta-glucan	Cow Rumen
MGYG000296853_3|CGC1	beta-glucan	beta-glucan	beta-glucan	Marine
MGYG000003680_114|CGC1	beta-glucan	beta-glucan	beta-glucan	Human Gut
MGYG000297265_5|CGC1	beta-glucan	beta-glucan	beta-glucan	Marine
MGYG000000238_15|CGC1	beta-glucan	beta-glucan	beta-glucan	Human Gut
MGYG000000054_9|CGC1	beta-glucan	beta-glucan	beta-glucan	Human Gut
MGYG000292480_18|CGC1	beta-glucan	beta-glucan	beta-glucan	Cow Rumen
MGYG000297043_81|CGC1	beta-glucan	beta-glucan	beta-glucan	Marine
MGYG000294743_41|CGC1	beta-glucan	beta-glucan	beta-glucan	Cow Rumen
MGYG000294079_63|CGC1	beta-glucan	beta-glucan	beta-glucan	Cow Rumen
MGYG000001306_12|CGC1	beta-glucan	beta-glucan	beta-glucan	Human Gut
MGYG000000043_1|CGC6	beta-glucan	beta-glucan	beta-glucan	Human Gut
MGYG000002051_9|CGC1	beta-glucan	beta-glucan	beta-glucan	Human Gut
MGYG000001461_1|CGC1	beta-glucan	beta-glucan	beta-glucan	Human Gut
MGYG000001599_14|CGC1	beta-glucan	beta-glucan	beta-glucan	Human Gut
MGYG000297294_19|CGC1	beta-glucan	beta-glucan	beta-glucan	Marine
MGYG000004009_1|CGC1	beta-glucan	beta-glucan	beta-glucan	Human Gut
MGYG000292185_17|CGC1	beta-glucan	beta-glucan	beta-glucan	Cow Rumen
MGYG000292164_15|CGC1	beta-glucan	beta-glucan	beta-glucan	Cow Rumen
MGYG000297316_8|CGC1	beta-glucan	beta-glucan	beta-glucan	Marine
MGYG000000196_13|CGC4	beta-glucan	beta-glucan	beta-glucan	Human Gut
MGYG000296536_9|CGC1	beta-glucan	beta-glucan	beta-glucan	Marine
MGYG000003367_26|CGC5	beta-glucan	beta-glucan	beta-glucan	Human Gut
MGYG000292386_9|CGC1	beta-glucan	beta-glucan	beta-glucan	Cow Rumen
MGYG000001477_4|CGC6	beta-glucan	beta-glucan	beta-glucan	Human Gut
MGYG000000553_17|CGC1	beta-glucan	beta-glucan	beta-glucan	Human Gut
MGYG000290406_17|CGC1	beta-glucan	beta-glucan	beta-glucan	Cow Rumen
MGYG000000357_20|CGC1	beta-glucan	beta-glucan	beta-glucan	Human Gut
MGYG000002449_16|CGC1	beta-glucan	beta-glucan	beta-glucan	Human Gut
MGYG000297060_2|CGC1	beta-glucan	beta-glucan	beta-glucan	Marine
MGYG000002082_3|CGC2	beta-glucan	beta-glucan	beta-glucan	Human Gut
MGYG000003279_8|CGC2	beta-glucan	beta-glucan	beta-glucan	Human Gut
MGYG000297239_98|CGC1	beta-glucan	beta-glucan	beta-glucan	Marine
MGYG000000305_20|CGC1	beta-glucan	beta-glucan	beta-glucan	Human Gut
MGYG000002282_2|CGC10	beta-glucan	beta-glucan	beta-glucan	Human Gut
MGYG000298608_7|CGC1	beta-glucan	beta-glucan	beta-glucan	Human Oral
MGYG000291227_1|CGC3	beta-glucan	beta-glucan,beta-mannan	beta-glucan	Cow Rumen
MGYG000001525_20|CGC32	beta-glucan	beta-glucan,carrageenan	beta-glucan	Human Gut
MGYG000001507_1|CGC58	beta-glucan	beta-glucan,carrageenan	beta-glucan	Human Gut
MGYG000293787_30|CGC1	beta-glucan	beta-glucan,cellulose	beta-glucan	Cow Rumen
MGYG000292704_1|CGC1	beta-glucan	beta-glucan,starch	beta-glucan	Cow Rumen
MGYG000291839_24|CGC1	beta-glucan	beta-glucan,starch	beta-glucan	Cow Rumen
MGYG000290603_7|CGC1	beta-glucan	beta-glucan,starch	beta-glucan	Cow Rumen
MGYG000004589_18|CGC1	beta-glucan	beta-glucan,xylan	beta-glucan	Human Gut
MGYG000291834_2|CGC1	beta-glucan	beta-glucan,xylan	beta-glucan	Cow Rumen
MGYG000295273_22|CGC1	beta-glucan	beta-glucan,xylan	beta-glucan	Cow Rumen
MGYG000002384_1|CGC1	beta-glucan	beta-glucan,xylan	beta-glucan	Human Gut
MGYG000000822_5|CGC1	beta-glucan	beta-glucan,xylan	beta-glucan	Human Gut
MGYG000001460_47|CGC1	beta-glucan	beta-glucan,xylan	beta-glucan	Human Gut
MGYG000004788_38|CGC1	beta-glucan	beta-glucan,xylan	beta-glucan	Human Gut
MGYG000000223_13|CGC4	beta-glucoside	beta-galactan,beta-glucan	beta-glucan	Human Gut
MGYG000001488_7|CGC7	beta-glucoside	beta-galactan,beta-glucan	beta-glucan	Human Gut
MGYG000002386_1|CGC12	beta-glucoside	beta-galactan,beta-glucan	beta-glucan	Human Gut
MGYG000002507_6|CGC1	beta-glucoside	beta-galactan,beta-glucan	beta-glucan	Human Gut
MGYG000001470_1|CGC22	beta-glucoside	beta-galactan,beta-glucan,polyphenol	beta-glucan	Human Gut
MGYG000001380_1|CGC2	beta-glucoside	beta-galactan,beta-glucan,polyphenol	beta-glucan	Human Gut
MGYG000004852_106|CGC1	beta-glucoside	beta-galactan,beta-glucan,polyphenol	beta-glucan	Human Gut
MGYG000001564_81|CGC1	beta-glucoside	beta-glucan	beta-glucan	Human Gut
MGYG000000047_3|CGC3	beta-glucoside	beta-glucan	beta-glucan	Human Gut
MGYG000001567_16|CGC1	beta-glucoside	beta-glucan	beta-glucan	Human Gut
MGYG000001328_3|CGC33	beta-glucoside	beta-glucan	beta-glucan	Human Gut
MGYG000000247_2|CGC2	beta-glucoside	beta-glucan	beta-glucan	Human Gut
MGYG000000532_27|CGC1	beta-glucoside	beta-glucan	beta-glucan	Human Gut
MGYG000001588_8|CGC1	beta-glucoside	beta-glucan	beta-glucan	Human Gut
MGYG000002329_6|CGC1	beta-glucoside	beta-glucan	beta-glucan	Human Gut
MGYG000299094_2|CGC3	beta-glucoside	beta-glucan	beta-glucan	Human Oral
MGYG000004077_52|CGC1	beta-glucoside	beta-glucan	beta-glucan	Human Gut
MGYG000002329_2|CGC1	beta-glucoside	beta-glucan	beta-glucan	Human Gut
MGYG000002190_9|CGC3	beta-glucoside	beta-glucan	beta-glucan	Human Gut
MGYG000001455.1_74|CGC1	beta-glucoside	beta-glucan	beta-glucan	Human Gut
MGYG000290405_57|CGC2	beta-glucoside	beta-glucan,polyphenol	beta-glucan	Cow Rumen
MGYG000002268_2|CGC4	beta-glucoside	beta-glucan,xylan	beta-glucan	Human Gut
MGYG000002468_15|CGC3	beta-glucoside	beta-glucan,xylan	beta-glucan	Human Gut
MGYG000001400_2|CGC15	beta-glucoside	beta-glucan,xylan	beta-glucan	Human Gut
MGYG000003072_12|CGC4	beta-glucoside	beta-glucan,xylan	beta-glucan	Human Gut
MGYG000291695_6|CGC1	cellulose	beta-glucan	beta-glucan	Cow Rumen
MGYG000290200_146|CGC1	cellulose	beta-glucan	beta-glucan	Cow Rumen
MGYG000297316_6|CGC2	xyloglucan	cellulose	beta-glucan	Marine
MGYG000291701_2|CGC1	xyloglucan	cellulose	beta-glucan	Cow Rumen
MGYG000293895_20|CGC1	beta-mannan	beta-glucan,beta-mannan	beta-mannan	Cow Rumen
MGYG000295473_56|CGC1	beta-mannan	beta-mannan	beta-mannan	Cow Rumen
MGYG000294502_7|CGC2	beta-mannan	beta-mannan	beta-mannan	Cow Rumen
MGYG000004781_3|CGC2	beta-mannan	beta-mannan	beta-mannan	Human Gut
MGYG000000127_5|CGC1	beta-mannan	beta-mannan	beta-mannan	Human Gut
MGYG000002247_13|CGC1	beta-mannan	beta-mannan	beta-mannan	Human Gut
MGYG000002285_2|CGC2	beta-mannan	beta-mannan	beta-mannan	Human Gut
MGYG000001300_6|CGC2	beta-mannan	beta-mannan	beta-mannan	Human Gut
MGYG000004493_8|CGC2	beta-mannan	beta-mannan	beta-mannan	Human Gut
MGYG000003165_67|CGC1	beta-mannan	beta-mannan	beta-mannan	Human Gut
MGYG000293354_84|CGC1	beta-mannan	beta-mannan	beta-mannan	Cow Rumen
MGYG000001514_12|CGC24	beta-mannan	beta-mannan	beta-mannan	Human Gut
MGYG000000245_6|CGC2	beta-mannan	beta-mannan	beta-mannan	Human Gut
MGYG000000245_2|CGC2	beta-mannan	beta-mannan	beta-mannan	Human Gut
MGYG000000217_9|CGC2	beta-mannan	beta-mannan	beta-mannan	Human Gut
MGYG000291512_3|CGC1	beta-mannan	beta-mannan	beta-mannan	Cow Rumen
MGYG000294799_32|CGC1	beta-mannan	beta-mannan	beta-mannan	Cow Rumen
MGYG000001018_105|CGC2	beta-mannan	beta-mannan	beta-mannan	Human Gut
MGYG000001964_24|CGC1	beta-mannan	beta-mannan	beta-mannan	Human Gut
MGYG000290477_8|CGC2	beta-mannan	beta-mannan	beta-mannan	Cow Rumen
MGYG000000545_16|CGC1	beta-mannan	beta-mannan	beta-mannan	Human Gut
MGYG000001571_11|CGC1	beta-mannan	beta-mannan	beta-mannan	Human Gut
MGYG000294652_17|CGC1	beta-mannan	beta-mannan	beta-mannan	Cow Rumen
MGYG000004403_18|CGC3	beta-mannan	beta-mannan	beta-mannan	Human Gut
MGYG000002326_196|CGC1	beta-mannan	beta-mannan	beta-mannan	Human Gut
MGYG000003367_59|CGC3	beta-mannan	beta-mannan	beta-mannan	Human Gut
MGYG000291942_6|CGC1	beta-mannan	beta-mannan	beta-mannan	Cow Rumen
MGYG000001562_16|CGC3	beta-mannan	beta-mannan	beta-mannan	Human Gut
MGYG000000675_2|CGC4	beta-mannan	beta-mannan	beta-mannan	Human Gut
MGYG000003359_14|CGC2	beta-mannan	beta-mannan	beta-mannan	Human Gut
MGYG000001965_4|CGC1	beta-mannan	beta-mannan	beta-mannan	Human Gut
MGYG000003018_105|CGC1	beta-mannan	beta-mannan	beta-mannan	Human Gut
MGYG000296063_4|CGC1	beta-mannan	beta-mannan	beta-mannan	Marine
MGYG000000364_4|CGC1	beta-mannan	beta-mannan	beta-mannan	Human Gut
MGYG000003500_12|CGC1	beta-mannan	beta-mannan	beta-mannan	Human Gut
MGYG000000356_9|CGC3	beta-mannan	beta-mannan	beta-mannan	Human Gut
MGYG000001661_36|CGC1	beta-mannan	beta-mannan	beta-mannan	Human Gut
MGYG000000919_29|CGC1	beta-mannan	beta-mannan	beta-mannan	Human Gut
MGYG000001793_2|CGC2	beta-mannan	beta-mannan	beta-mannan	Human Gut
MGYG000000532_18|CGC2	beta-mannan	beta-mannan	beta-mannan	Human Gut
MGYG000001562_12|CGC1	beta-mannan	beta-mannan	beta-mannan	Human Gut
MGYG000294271_15|CGC1	beta-mannan	beta-mannan	beta-mannan	Cow Rumen
MGYG000291936_14|CGC2	beta-mannan	beta-mannan	beta-mannan	Cow Rumen
MGYG000001805_6|CGC1	beta-mannan	beta-mannan	beta-mannan	Human Gut
MGYG000002836_28|CGC2	beta-mannan	beta-mannan	beta-mannan	Human Gut
MGYG000295128_30|CGC1	beta-mannan	beta-mannan	beta-mannan	Cow Rumen
MGYG000291844_1|CGC1	beta-mannan	beta-mannan	beta-mannan	Cow Rumen
MGYG000001186_3|CGC4	beta-mannan	beta-mannan	beta-mannan	Human Gut
MGYG000000389_1|CGC1	beta-mannan	beta-mannan	beta-mannan	Human Gut
MGYG000296188_4|CGC1	beta-mannan	beta-mannan	beta-mannan	Marine
MGYG000000546_66|CGC1	beta-mannan	beta-mannan	beta-mannan	Human Gut
MGYG000290459_72|CGC1	beta-mannan	beta-mannan	beta-mannan	Cow Rumen
MGYG000290779_83|CGC1	beta-mannan	beta-mannan	beta-mannan	Cow Rumen
MGYG000001698_11|CGC3	beta-mannan	beta-mannan	beta-mannan	Human Gut
MGYG000292888_5|CGC2	beta-mannan	beta-mannan	beta-mannan	Cow Rumen
MGYG000003252_303|CGC2	beta-mannan	beta-mannan	beta-mannan	Human Gut
MGYG000295312_26|CGC1	beta-mannan	beta-mannan	beta-mannan	Cow Rumen
MGYG000000184_9|CGC1	beta-mannan	beta-mannan	beta-mannan	Human Gut
MGYG000001745_2|CGC2	beta-mannan	beta-mannan	beta-mannan	Human Gut
MGYG000295317_60|CGC1	beta-mannan	beta-mannan	beta-mannan	Cow Rumen
MGYG000004785_24|CGC1	beta-mannan	beta-mannan	beta-mannan	Human Gut
MGYG000002651_10|CGC2	beta-mannan	beta-mannan	beta-mannan	Human Gut
MGYG000292093_8|CGC2	beta-mannan	beta-mannan	beta-mannan	Cow Rumen
MGYG000000583_25|CGC1	beta-mannan	beta-mannan	beta-mannan	Human Gut
MGYG000002966_33|CGC1	beta-mannan	beta-mannan	beta-mannan	Human Gut
MGYG000002256_33|CGC1	beta-mannan	beta-mannan	beta-mannan	Human Gut
MGYG000003989_29|CGC1	beta-mannan	beta-mannan	beta-mannan	Human Gut
MGYG000004414_38|CGC1	beta-mannan	beta-mannan	beta-mannan	Human Gut
MGYG000003867_12|CGC1	beta-mannan	beta-mannan	beta-mannan	Human Gut
MGYG000000685_17|CGC1	beta-mannan	beta-mannan	beta-mannan	Human Gut
MGYG000003515_38|CGC2	beta-mannan	beta-mannan	beta-mannan	Human Gut
MGYG000290291_18|CGC1	beta-mannan	beta-mannan	beta-mannan	Cow Rumen
MGYG000004208_46|CGC1	beta-mannan	beta-mannan	beta-mannan	Human Gut
MGYG000003616_276|CGC1	beta-mannan	beta-mannan	beta-mannan	Human Gut
MGYG000000041_7|CGC2	beta-mannan	beta-mannan	beta-mannan	Human Gut
MGYG000002622_1|CGC6	beta-mannan	beta-mannan	beta-mannan	Human Gut
MGYG000292484_2|CGC3	beta-mannan	beta-mannan	beta-mannan	Cow Rumen
MGYG000290329_13|CGC1	beta-mannan	beta-mannan	beta-mannan	Cow Rumen
MGYG000001546_5|CGC10	beta-mannan	beta-mannan	beta-mannan	Human Gut
MGYG000291995_88|CGC1	beta-mannan	beta-mannan	beta-mannan	Cow Rumen
MGYG000296683_10|CGC1	beta-mannan	beta-mannan	beta-mannan	Marine
MGYG000292585_7|CGC1	beta-mannan	beta-mannan	beta-mannan	Cow Rumen
MGYG000004431_7|CGC1	beta-mannan	beta-mannan	beta-mannan	Human Gut
MGYG000292763_1|CGC3	beta-mannan	beta-mannan	beta-mannan	Cow Rumen
MGYG000000627_17|CGC1	beta-mannan	beta-mannan	beta-mannan	Human Gut
MGYG000290431_3|CGC1	beta-mannan	beta-mannan	beta-mannan	Cow Rumen
MGYG000003427_298|CGC1	beta-mannan	beta-mannan	beta-mannan	Human Gut
MGYG000292581_3|CGC1	beta-mannan	beta-mannan	beta-mannan	Cow Rumen
MGYG000001546_5|CGC12	beta-mannan	beta-mannan	beta-mannan	Human Gut
MGYG000002223_3|CGC1	beta-mannan	beta-mannan	beta-mannan	Human Gut
MGYG000003072_3|CGC2	beta-mannan	beta-mannan	beta-mannan	Human Gut
MGYG000001855_4|CGC3	beta-mannan	beta-mannan	beta-mannan	Human Gut
MGYG000004680_32|CGC3	beta-mannan	beta-mannan	beta-mannan	Human Gut
MGYG000294680_73|CGC1	beta-mannan	beta-mannan	beta-mannan	Cow Rumen
MGYG000000543_9|CGC1	beta-mannan	beta-mannan	beta-mannan	Human Gut
MGYG000004365_4|CGC1	beta-mannan	beta-mannan	beta-mannan	Human Gut
MGYG000296927_32|CGC1	beta-mannan	beta-mannan	beta-mannan	Marine
MGYG000294969_181|CGC2	beta-mannan	beta-mannan	beta-mannan	Cow Rumen
MGYG000293557_5|CGC1	beta-mannan	beta-mannan	beta-mannan	Cow Rumen
MGYG000001151_56|CGC1	beta-mannan	beta-mannan	beta-mannan	Human Gut
MGYG000000200_3|CGC2	beta-mannan	beta-mannan	beta-mannan	Human Gut
MGYG000003042_21|CGC1	beta-mannan	beta-mannan	beta-mannan	Human Gut
MGYG000292044_6|CGC3	beta-mannan	beta-mannan	beta-mannan	Cow Rumen
MGYG000003535_60|CGC1	beta-mannan	beta-mannan	beta-mannan	Human Gut
MGYG000003892_5|CGC2	beta-mannan	beta-mannan	beta-mannan	Human Gut
MGYG000291087_8|CGC1	beta-mannan	beta-mannan	beta-mannan	Cow Rumen
MGYG000290231_52|CGC1	beta-mannan	beta-mannan	beta-mannan	Cow Rumen
MGYG000001021_31|CGC2	beta-mannan	beta-mannan	beta-mannan	Human Gut
MGYG000001641_14|CGC1	beta-mannan	beta-mannan	beta-mannan	Human Gut
MGYG000290103_101|CGC1	beta-mannan	beta-mannan	beta-mannan	Cow Rumen
MGYG000293034_1|CGC2	beta-mannan	beta-mannan	beta-mannan	Cow Rumen
MGYG000294264_1|CGC8	beta-mannan	beta-mannan	beta-mannan	Cow Rumen
MGYG000000105_7|CGC1	beta-mannan	beta-mannan	beta-mannan	Human Gut
MGYG000000153_9|CGC3	beta-mannan	beta-mannan	beta-mannan	Human Gut
MGYG000294966_16|CGC1	beta-mannan	beta-mannan	beta-mannan	Cow Rumen
MGYG000001337_2|CGC30	beta-mannan	beta-mannan	beta-mannan	Human Gut
MGYG000291508_45|CGC1	beta-mannan	beta-mannan	beta-mannan	Cow Rumen
MGYG000002609_11|CGC2	beta-mannan	beta-mannan	beta-mannan	Human Gut
MGYG000003521_40|CGC1	beta-mannan	beta-mannan	beta-mannan	Human Gut
MGYG000294575_380|CGC1	beta-mannan	beta-mannan	beta-mannan	Cow Rumen
MGYG000292457_3|CGC6	beta-mannan	beta-mannan	beta-mannan	Cow Rumen
MGYG000291643_8|CGC2	beta-mannan	beta-mannan	beta-mannan	Cow Rumen
MGYG000003355_60|CGC1	beta-mannan	beta-mannan	beta-mannan	Human Gut
MGYG000004233_9|CGC1	beta-mannan	beta-mannan	beta-mannan	Human Gut
MGYG000291375_36|CGC1	beta-mannan	beta-mannan	beta-mannan	Cow Rumen
MGYG000291763_35|CGC1	beta-mannan	beta-mannan	beta-mannan	Cow Rumen
MGYG000003679_51|CGC1	beta-mannan	beta-mannan	beta-mannan	Human Gut
MGYG000296075_2|CGC12	beta-mannan	beta-mannan	beta-mannan	Marine
MGYG000292632_9|CGC1	beta-mannan	beta-mannan	beta-mannan	Cow Rumen
MGYG000290192_314|CGC1	beta-mannan	beta-mannan	beta-mannan	Cow Rumen
MGYG000000231_2|CGC11	beta-mannan	beta-mannan	beta-mannan	Human Gut
MGYG000004336_31|CGC1	beta-mannan	beta-mannan	beta-mannan	Human Gut
MGYG000294639_19|CGC1	beta-mannan	beta-mannan	beta-mannan	Cow Rumen
MGYG000000325_13|CGC1	beta-mannan	beta-mannan	beta-mannan	Human Gut
MGYG000290886_7|CGC1	beta-mannan	beta-mannan	beta-mannan	Cow Rumen
MGYG000001252_8|CGC1	beta-mannan	beta-mannan	beta-mannan	Human Gut
MGYG000002295_3|CGC1	beta-mannan	beta-mannan	beta-mannan	Human Gut
MGYG000000236_32|CGC3	beta-mannan	beta-mannan	beta-mannan	Human Gut
MGYG000004114_6|CGC1	beta-mannan	beta-mannan	beta-mannan	Human Gut
MGYG000295183_9|CGC4	beta-mannan	beta-mannan	beta-mannan	Cow Rumen
MGYG000294670_3|CGC3	beta-mannan	beta-mannan	beta-mannan	Cow Rumen
MGYG000290160_9|CGC1	beta-mannan	beta-mannan	beta-mannan	Cow Rumen
MGYG000000263_7|CGC1	beta-mannan	beta-mannan	beta-mannan	Human Gut
MGYG000001814_5|CGC4	beta-mannan	beta-mannan	beta-mannan	Human Gut
MGYG000294361_21|CGC1	beta-mannan	beta-mannan	beta-mannan	Cow Rumen
MGYG000003925_11|CGC2	beta-mannan	beta-mannan	beta-mannan	Human Gut
MGYG000294908_29|CGC2	beta-mannan	beta-mannan	beta-mannan	Cow Rumen
MGYG000001637_5|CGC1	beta-mannan	beta-mannan	beta-mannan	Human Gut
MGYG000294909_3|CGC2	beta-mannan	beta-mannan	beta-mannan	Cow Rumen
MGYG000296711_10|CGC1	beta-mannan	beta-mannan	beta-mannan	Marine
MGYG000001420_2|CGC9	beta-mannan	beta-mannan	beta-mannan	Human Gut
MGYG000003615_73|CGC3	beta-mannan	beta-mannan	beta-mannan	Human Gut
MGYG000290634_60|CGC1	beta-mannan	beta-mannan	beta-mannan	Cow Rumen
MGYG000290157_3|CGC1	beta-mannan	beta-mannan	beta-mannan	Cow Rumen
MGYG000000076_53|CGC1	beta-mannan	beta-mannan	beta-mannan	Human Gut
MGYG000003486_38|CGC6	beta-mannan	beta-mannan	beta-mannan	Human Gut
MGYG000003448_10|CGC1	beta-mannan	beta-mannan	beta-mannan	Human Gut
MGYG000290630_5|CGC4	beta-mannan	beta-mannan	beta-mannan	Cow Rumen
MGYG000294502_1|CGC7	beta-mannan	beta-mannan	beta-mannan	Cow Rumen
MGYG000291171_48|CGC2	beta-mannan	beta-mannan	beta-mannan	Cow Rumen
MGYG000003097_2|CGC3	beta-mannan	beta-mannan	beta-mannan	Human Gut
MGYG000000003_2|CGC3	beta-mannan	beta-mannan	beta-mannan	Human Gut
MGYG000003651_38|CGC1	beta-mannan	beta-mannan	beta-mannan	Human Gut
MGYG000000018_3|CGC2	beta-mannan	beta-mannan	beta-mannan	Human Gut
MGYG000293668_9|CGC2	beta-mannan	beta-mannan	beta-mannan	Cow Rumen
MGYG000290739_1|CGC2	beta-mannan	beta-mannan	beta-mannan	Cow Rumen
MGYG000002587_9|CGC1	beta-mannan	beta-mannan	beta-mannan	Human Gut
MGYG000004599_69|CGC1	beta-mannan	beta-mannan	beta-mannan	Human Gut
MGYG000003694_10|CGC1	beta-mannan	beta-mannan	beta-mannan	Human Gut
MGYG000291298_12|CGC1	beta-mannan	beta-mannan	beta-mannan	Cow Rumen
MGYG000000555_40|CGC1	beta-mannan	beta-mannan	beta-mannan	Human Gut
MGYG000003497_154|CGC1	beta-mannan	beta-mannan	beta-mannan	Human Gut
MGYG000290717_68|CGC1	beta-mannan	beta-mannan	beta-mannan	Cow Rumen
MGYG000001507_1|CGC18	beta-mannan	beta-mannan	beta-mannan	Human Gut
MGYG000293441_245|CGC1	beta-mannan	beta-mannan	beta-mannan	Cow Rumen
MGYG000002517_1|CGC30	beta-mannan	beta-mannan	beta-mannan	Human Gut
MGYG000291467_44|CGC1	beta-mannan	beta-mannan	beta-mannan	Cow Rumen
MGYG000000193_25|CGC1	beta-mannan	beta-mannan	beta-mannan	Human Gut
MGYG000294735_5|CGC1	beta-mannan	beta-mannan	beta-mannan	Cow Rumen
MGYG000003512_40|CGC2	beta-mannan	beta-mannan	beta-mannan	Human Gut
MGYG000293511_13|CGC1	beta-mannan	beta-mannan	beta-mannan	Cow Rumen
MGYG000000514_66|CGC1	beta-mannan	beta-mannan	beta-mannan	Human Gut
MGYG000001415_1|CGC14	beta-mannan	beta-mannan	beta-mannan	Human Gut
MGYG000292446_29|CGC1	cellobiose	cellobiose	cellobiose	Cow Rumen
MGYG000001335_48|CGC8	cellobiose	cellobiose	cellobiose	Human Gut
MGYG000292174_4|CGC1	cellobiose	cellobiose	cellobiose	Cow Rumen
MGYG000001396_1|CGC3	cellobiose	cellobiose	cellobiose	Human Gut
MGYG000001452_8|CGC3	cellobiose	cellobiose	cellobiose	Human Gut
MGYG000003334_22|CGC1	cellobiose	cellobiose	cellobiose	Human Gut
MGYG000000010_25|CGC1	cellobiose	cellobiose	cellobiose	Human Gut
MGYG000000248_4|CGC4	cellobiose	cellobiose	cellobiose	Human Gut
MGYG000293351_4|CGC3	cellobiose	cellobiose	cellobiose	Cow Rumen
MGYG000295479_6|CGC1	cellobiose	cellobiose	cellobiose	Cow Rumen
MGYG000001328_3|CGC4	cellobiose	cellobiose	cellobiose	Human Gut
MGYG000002393_19|CGC1	cellobiose	cellobiose	cellobiose	Human Gut
MGYG000004548_13|CGC1	cellobiose	cellobiose	cellobiose	Human Gut
MGYG000000323_1|CGC8	cellobiose	cellobiose	cellobiose	Human Gut
MGYG000001451_1|CGC17	cellobiose	cellobiose	cellobiose	Human Gut
MGYG000002657_16|CGC1	cellobiose	cellobiose	cellobiose	Human Gut
MGYG000000037_14|CGC1	cellobiose	cellobiose	cellobiose	Human Gut
MGYG000003690_1|CGC6	cellobiose	cellobiose	cellobiose	Human Gut
MGYG000000842_6|CGC4	cellobiose	cellobiose	cellobiose	Human Gut
MGYG000001758_2|CGC2	cellobiose	cellobiose	cellobiose	Human Gut
MGYG000292882_22|CGC2	cellobiose	cellobiose	cellobiose	Cow Rumen
MGYG000001709_68|CGC1	cellobiose	cellobiose	cellobiose	Human Gut
MGYG000000192_1|CGC3	cellobiose	cellobiose	cellobiose	Human Gut
MGYG000002256_75|CGC1	cellobiose	cellobiose	cellobiose	Human Gut
MGYG000295491_228|CGC1	cellobiose	cellobiose	cellobiose	Cow Rumen
MGYG000292695_9|CGC1	cellobiose	cellobiose	cellobiose	Cow Rumen
MGYG000000142_5|CGC3	cellobiose	cellobiose	cellobiose	Human Gut
MGYG000002360_3|CGC3	cellobiose	cellobiose	cellobiose	Human Gut
MGYG000001452_3|CGC2	cellobiose	cellobiose	cellobiose	Human Gut
MGYG000000545_12|CGC1	cellobiose	cellobiose	cellobiose	Human Gut
MGYG000000096_1|CGC1	cellobiose	cellobiose	cellobiose	Human Gut
MGYG000294028_10|CGC2	cellobiose	cellobiose	cellobiose	Cow Rumen
MGYG000298350_8|CGC2	cellobiose	cellobiose	cellobiose	Human Oral
MGYG000000655_49|CGC1	cellobiose	cellobiose	cellobiose	Human Gut
MGYG000295355_31|CGC1	cellobiose	cellobiose	cellobiose	Cow Rumen
MGYG000295262_31|CGC1	cellobiose	cellobiose	cellobiose	Cow Rumen
MGYG000004898_77|CGC1	cellobiose	cellobiose	cellobiose	Human Gut
MGYG000000902_35|CGC1	cellobiose	cellobiose	cellobiose	Human Gut
MGYG000291084_30|CGC1	cellobiose	cellobiose	cellobiose	Cow Rumen
MGYG000000047_10|CGC1	cellobiose	cellobiose	cellobiose	Human Gut
MGYG000002320_3|CGC7	cellobiose	cellobiose	cellobiose	Human Gut
MGYG000295499_15|CGC1	cellobiose	cellobiose	cellobiose	Cow Rumen
MGYG000298933_1|CGC11	cellobiose	cellobiose	cellobiose	Human Oral
MGYG000001434_1|CGC6	cellobiose	cellobiose	cellobiose	Human Gut
MGYG000292856_28|CGC1	cellobiose	cellobiose	cellobiose	Cow Rumen
MGYG000002389_1|CGC1	cellobiose	cellobiose	cellobiose	Human Gut
MGYG000000163_15|CGC1	cellobiose	cellobiose	cellobiose	Human Gut
MGYG000292539_12|CGC1	cellobiose	cellobiose	cellobiose	Cow Rumen
MGYG000000134_7|CGC4	cellobiose	cellobiose	cellobiose	Human Gut
MGYG000291798_21|CGC1	cellobiose	cellobiose	cellobiose	Cow Rumen
MGYG000298200_2|CGC4	cellobiose	cellobiose	cellobiose	Human Oral
MGYG000001635_29|CGC1	cellobiose	cellobiose	cellobiose	Human Gut
MGYG000001308_3|CGC5	cellobiose	cellobiose	cellobiose	Human Gut
MGYG000002787_96|CGC1	cellobiose	cellobiose	cellobiose	Human Gut
MGYG000294829_9|CGC1	cellobiose	cellobiose	cellobiose	Cow Rumen
MGYG000001543_7|CGC11	cellobiose	cellobiose	cellobiose	Human Gut
MGYG000000213_3|CGC1	cellobiose	cellobiose	cellobiose	Human Gut
MGYG000000323_1|CGC5	cellobiose	cellobiose	cellobiose	Human Gut
MGYG000000020_29|CGC1	cellobiose	cellobiose	cellobiose	Human Gut
MGYG000293361_31|CGC1	cellobiose	cellobiose	cellobiose	Cow Rumen
MGYG000292060_2|CGC1	cellobiose	cellobiose	cellobiose	Cow Rumen
MGYG000292208_4|CGC1	cellobiose	cellobiose	cellobiose	Cow Rumen
MGYG000001421_2|CGC7	cellobiose	cellobiose	cellobiose	Human Gut
MGYG000293348_33|CGC1	cellobiose	cellobiose	cellobiose	Cow Rumen
MGYG000004045_47|CGC1	cellobiose	cellobiose	cellobiose	Human Gut
MGYG000002298_22|CGC1	cellobiose	cellobiose	cellobiose	Human Gut
MGYG000290109_46|CGC1	cellobiose	cellobiose	cellobiose	Cow Rumen
MGYG000003780_11|CGC1	cellobiose	cellobiose	cellobiose	Human Gut
MGYG000290030_8|CGC1	cellobiose	cellobiose	cellobiose	Cow Rumen
MGYG000001694_1|CGC2	cellobiose	cellobiose	cellobiose	Human Gut
MGYG000291162_16|CGC1	cellobiose	cellobiose	cellobiose	Cow Rumen
MGYG000295364_92|CGC1	cellobiose	cellobiose	cellobiose	Cow Rumen
MGYG000001251_25|CGC1	cellobiose	cellobiose	cellobiose	Human Gut
MGYG000001296_1|CGC2	cellobiose	cellobiose	cellobiose	Human Gut
MGYG000003475_31|CGC1	cellobiose	cellobiose	cellobiose	Human Gut
MGYG000001017_10|CGC1	cellobiose	cellobiose	cellobiose	Human Gut
MGYG000000230_1|CGC3	cellobiose	cellobiose	cellobiose	Human Gut
MGYG000002320_3|CGC4	cellobiose	cellobiose	cellobiose	Human Gut
MGYG000004781_26|CGC1	cellobiose	cellobiose	cellobiose	Human Gut
MGYG000291885_5|CGC1	cellobiose	cellobiose	cellobiose	Cow Rumen
MGYG000290835_5|CGC1	cellobiose	cellobiose	cellobiose	Cow Rumen
MGYG000001596_21|CGC1	cellobiose	cellobiose	cellobiose	Human Gut
MGYG000292375_5|CGC1	cellobiose	cellobiose	cellobiose	Cow Rumen
MGYG000294585_153|CGC1	cellobiose	cellobiose	cellobiose	Cow Rumen
MGYG000001479_117|CGC1	cellobiose	cellobiose	cellobiose	Human Gut
MGYG000003378_125|CGC2	cellobiose	cellobiose	cellobiose	Human Gut
MGYG000293059_171|CGC1	cellobiose	cellobiose	cellobiose	Cow Rumen
MGYG000000172_8|CGC3	cellobiose	cellobiose	cellobiose	Human Gut
MGYG000003929_5|CGC2	cellobiose	cellobiose	cellobiose	Human Gut
MGYG000294821_7|CGC1	cellobiose	cellobiose	cellobiose	Cow Rumen
MGYG000000580_4|CGC1	cellobiose	cellobiose	cellobiose	Human Gut
MGYG000290097_9|CGC2	cellobiose	cellobiose	cellobiose	Cow Rumen
MGYG000000223_11|CGC2	cellobiose	cellobiose	cellobiose	Human Gut
MGYG000001017_9|CGC1	cellobiose	cellobiose	cellobiose	Human Gut
MGYG000290669_3|CGC1	cellobiose	cellobiose	cellobiose	Cow Rumen
MGYG000001455.1_44|CGC1	cellobiose	cellobiose	cellobiose	Human Gut
MGYG000290992_95|CGC1	cellobiose	cellobiose	cellobiose	Cow Rumen
MGYG000004785_5|CGC1	cellobiose	cellobiose	cellobiose	Human Gut
MGYG000003724_16|CGC1	cellobiose	cellobiose	cellobiose	Human Gut
MGYG000000822_29|CGC1	cellobiose	cellobiose	cellobiose	Human Gut
MGYG000290835_1|CGC2	cellobiose	cellobiose	cellobiose	Cow Rumen
MGYG000002268_14|CGC1	cellobiose	cellobiose	cellobiose	Human Gut
MGYG000295342_8|CGC1	cellobiose	cellobiose	cellobiose	Cow Rumen
MGYG000001527_16|CGC1	cellobiose	cellobiose	cellobiose	Human Gut
MGYG000291295_177|CGC1	cellobiose	cellobiose	cellobiose	Cow Rumen
MGYG000290288_171|CGC1	cellobiose	cellobiose	cellobiose	Cow Rumen
MGYG000001988_8|CGC2	cellobiose	cellobiose	cellobiose	Human Gut
MGYG000290658_7|CGC2	cellobiose	cellobiose	cellobiose	Cow Rumen
MGYG000000025_5|CGC4	cellobiose	cellobiose	cellobiose	Human Gut
MGYG000294641_48|CGC1	cellobiose	cellobiose	cellobiose	Cow Rumen
MGYG000003072_6|CGC1	cellobiose	cellobiose	cellobiose	Human Gut
MGYG000000200_17|CGC3	cellobiose	cellobiose	cellobiose	Human Gut
MGYG000293256_103|CGC1	cellobiose	cellobiose	cellobiose	Cow Rumen
MGYG000000280_3|CGC2	cellobiose	cellobiose	cellobiose	Human Gut
MGYG000000201_8|CGC4	cellobiose	cellobiose	cellobiose	Human Gut
MGYG000294615_18|CGC1	cellobiose	cellobiose	cellobiose	Cow Rumen
MGYG000293236_4|CGC1	cellobiose	cellobiose	cellobiose	Cow Rumen
MGYG000291269_5|CGC1	cellobiose	cellobiose	cellobiose	Cow Rumen
MGYG000002493_1|CGC3	cellobiose	cellobiose	cellobiose	Human Gut
MGYG000001338_1|CGC27	cellobiose	cellobiose	cellobiose	Human Gut
MGYG000290649_61|CGC1	cellobiose	cellobiose	cellobiose	Cow Rumen
MGYG000294011_10|CGC2	cellobiose	cellobiose	cellobiose	Cow Rumen
MGYG000000902_60|CGC1	cellobiose	cellobiose	cellobiose	Human Gut
MGYG000000238_3|CGC2	cellobiose	cellobiose	cellobiose	Human Gut
MGYG000294964_2|CGC1	cellobiose	cellobiose	cellobiose	Cow Rumen
MGYG000294317_2|CGC4	cellobiose	cellobiose	cellobiose	Cow Rumen
MGYG000001564_29|CGC2	cellobiose	cellobiose	cellobiose	Human Gut
MGYG000000794_205|CGC1	cellobiose	cellobiose	cellobiose	Human Gut
MGYG000290065_70|CGC1	cellobiose	cellobiose	cellobiose	Cow Rumen
MGYG000000226_3|CGC3	cellobiose	cellobiose	cellobiose	Human Gut
MGYG000294491_8|CGC1	cellobiose	cellobiose	cellobiose	Cow Rumen
MGYG000002353_1|CGC31	cellobiose	cellobiose	cellobiose	Human Gut
MGYG000004872_14|CGC3	cellobiose	cellobiose	cellobiose	Human Gut
MGYG000002348_21|CGC1	cellobiose	cellobiose	cellobiose	Human Gut
MGYG000001952_8|CGC1	cellobiose	cellobiose	cellobiose	Human Gut
MGYG000001334_1|CGC6	cellobiose	cellobiose	cellobiose	Human Gut
MGYG000004717_1|CGC1	cellobiose	cellobiose	cellobiose	Human Gut
MGYG000002113_7|CGC2	cellobiose	cellobiose	cellobiose	Human Gut
MGYG000291788_39|CGC1	cellobiose	cellobiose	cellobiose	Cow Rumen
MGYG000003326_19|CGC1	cellobiose	cellobiose	cellobiose	Human Gut
MGYG000003482_15|CGC3	cellobiose	cellobiose	cellobiose	Human Gut
MGYG000000582_6|CGC1	cellobiose	cellobiose	cellobiose	Human Gut
MGYG000000161_54|CGC1	cellobiose	cellobiose	cellobiose	Human Gut
MGYG000292483_2|CGC1	cellobiose	cellobiose	cellobiose	Cow Rumen
MGYG000002284_24|CGC1	cellobiose	cellobiose	cellobiose	Human Gut
MGYG000293130_9|CGC1	cellobiose	cellobiose	cellobiose	Cow Rumen
MGYG000294951_2|CGC1	cellobiose	cellobiose	cellobiose	Cow Rumen
MGYG000293319_51|CGC1	cellobiose	cellobiose	cellobiose	Cow Rumen
MGYG000001322_10|CGC7	cellobiose	cellobiose	cellobiose	Human Gut
MGYG000001402_1|CGC19	cellobiose	cellobiose	cellobiose	Human Gut
MGYG000294502_7|CGC1	cellobiose	cellobiose	cellobiose	Cow Rumen
MGYG000002268_9|CGC1	cellobiose	cellobiose	cellobiose	Human Gut
MGYG000000104_1|CGC1	cellobiose	cellobiose	cellobiose	Human Gut
MGYG000003625_280|CGC1	cellobiose	cellobiose	cellobiose	Human Gut
MGYG000002787_2|CGC1	cellobiose	cellobiose	cellobiose	Human Gut
MGYG000004744_20|CGC2	cellobiose	cellobiose	cellobiose	Human Gut
MGYG000294856_1|CGC3	cellobiose	cellobiose	cellobiose	Cow Rumen
MGYG000293641_49|CGC1	cellobiose	cellobiose	cellobiose	Cow Rumen
MGYG000001538_3|CGC3	cellobiose	cellobiose	cellobiose	Human Gut
MGYG000000155_1|CGC3	cellobiose	cellobiose	cellobiose	Human Gut
MGYG000003377_73|CGC1	cellobiose	cellobiose	cellobiose	Human Gut
MGYG000000102_1|CGC7	cellobiose	cellobiose	cellobiose	Human Gut
MGYG000000163_4|CGC6	cellobiose	cellobiose	cellobiose	Human Gut
MGYG000000151_4|CGC5	cellobiose	cellobiose	cellobiose	Human Gut
MGYG000294806_23|CGC1	cellobiose	cellobiose	cellobiose	Cow Rumen
MGYG000001380_13|CGC2	cellobiose	cellobiose	cellobiose	Human Gut
MGYG000000843_6|CGC1	cellobiose	cellobiose	cellobiose	Human Gut
MGYG000000582_10|CGC1	cellobiose	cellobiose	cellobiose	Human Gut
MGYG000000902_60|CGC2	cellobiose	cellobiose	cellobiose	Human Gut
MGYG000004872_6|CGC1	cellobiose	cellobiose	cellobiose	Human Gut
MGYG000000106_5|CGC9	cellobiose	cellobiose	cellobiose	Human Gut
MGYG000002274_8|CGC1	cellobiose	cellobiose	cellobiose	Human Gut
MGYG000001255_8|CGC2	cellobiose	cellobiose	cellobiose	Human Gut
MGYG000292995_18|CGC1	cellobiose	cellobiose	cellobiose	Cow Rumen
MGYG000000478_19|CGC1	cellobiose	cellobiose	cellobiose	Human Gut
MGYG000001439_1|CGC14	cellobiose	cellobiose	cellobiose	Human Gut
MGYG000003923_16|CGC2	cellobiose	cellobiose	cellobiose	Human Gut
MGYG000290990_5|CGC2	cellobiose	cellobiose	cellobiose	Cow Rumen
MGYG000002444_4|CGC1	cellobiose	cellobiose	cellobiose	Human Gut
MGYG000004558_30|CGC1	cellobiose	cellobiose	cellobiose	Human Gut
MGYG000003689_3|CGC1	cellobiose	cellobiose	cellobiose	Human Gut
MGYG000290415_127|CGC2	cellobiose	cellobiose	cellobiose	Cow Rumen
MGYG000001402_1|CGC12	cellobiose	cellobiose	cellobiose	Human Gut
MGYG000291361_141|CGC1	cellobiose	cellobiose	cellobiose	Cow Rumen
MGYG000001455.1_74|CGC2	cellobiose	cellobiose	cellobiose	Human Gut
MGYG000002937_154|CGC1	cellobiose	cellobiose	cellobiose	Human Gut
MGYG000001208_2|CGC3	cellobiose	cellobiose	cellobiose	Human Gut
MGYG000002386_1|CGC41	cellobiose	cellobiose	cellobiose	Human Gut
MGYG000001635_14|CGC1	cellobiose	cellobiose	cellobiose	Human Gut
MGYG000290702_10|CGC1	cellobiose	cellobiose	cellobiose	Cow Rumen
MGYG000294761_57|CGC1	cellobiose	cellobiose	cellobiose	Cow Rumen
MGYG000294600_51|CGC1	cellobiose	cellobiose	cellobiose	Cow Rumen
MGYG000000088_18|CGC1	cellobiose	cellobiose	cellobiose	Human Gut
MGYG000003123_33|CGC1	cellobiose	cellobiose	cellobiose	Human Gut
MGYG000000151_1|CGC6	cellobiose	cellobiose	cellobiose	Human Gut
MGYG000001421_2|CGC3	cellobiose	cellobiose	cellobiose	Human Gut
MGYG000293228_28|CGC1	cellobiose	cellobiose	cellobiose	Cow Rumen
MGYG000002387_1|CGC10	cellobiose	cellobiose	cellobiose	Human Gut
MGYG000000670_62|CGC1	cellobiose	cellobiose	cellobiose	Human Gut
MGYG000291497_156|CGC1	cellobiose	cellobiose	cellobiose	Cow Rumen
MGYG000290476_13|CGC1	cellobiose	cellobiose	cellobiose	Cow Rumen
MGYG000294076_9|CGC2	cellobiose	cellobiose	cellobiose	Cow Rumen
MGYG000291670_465|CGC1	cellobiose	cellobiose	cellobiose	Cow Rumen
MGYG000000902_17|CGC2	cellobiose	cellobiose	cellobiose	Human Gut
MGYG000002298_1|CGC1	cellobiose	cellobiose	cellobiose	Human Gut
MGYG000294392_32|CGC1	cellobiose	cellobiose	cellobiose	Cow Rumen
MGYG000293230_56|CGC1	cellobiose	cellobiose	cellobiose	Cow Rumen
MGYG000000162_42|CGC1	cellobiose	cellobiose	cellobiose	Human Gut
MGYG000004798_9|CGC2	cellobiose	cellobiose	cellobiose	Human Gut
MGYG000000230_2|CGC1	cellobiose	cellobiose	cellobiose	Human Gut
MGYG000000134_11|CGC2	cellobiose	cellobiose	cellobiose	Human Gut
MGYG000000915_7|CGC1	cellobiose	cellobiose	cellobiose	Human Gut
MGYG000004872_26|CGC1	cellobiose	cellobiose	cellobiose	Human Gut
MGYG000000622_45|CGC1	cellobiose	cellobiose	cellobiose	Human Gut
MGYG000000008_4|CGC2	cellobiose	cellobiose	cellobiose	Human Gut
MGYG000000240_30|CGC1	cellobiose	cellobiose	cellobiose	Human Gut
MGYG000000014_17|CGC1	cellobiose	cellobiose	cellobiose	Human Gut
MGYG000003114_4|CGC4	cellobiose	cellobiose	cellobiose	Human Gut
MGYG000291316_18|CGC2	cellulose	beta-glucan,cellulose	cellulose	Cow Rumen
MGYG000295052_5|CGC1	cellulose	beta-glucan,cellulose	cellulose	Cow Rumen
MGYG000003769_4|CGC3	cellulose	cellulose	cellulose	Human Gut
MGYG000002381_20|CGC6	cellulose	cellulose	cellulose	Human Gut
MGYG000001451_1|CGC43	cellulose	cellulose	cellulose	Human Gut
MGYG000001691_16|CGC2	chitin	chitin	chitin	Human Gut
MGYG000002529_25|CGC1	chitin	chitin	chitin	Human Gut
MGYG000002836_8|CGC1	chitin	chitin	chitin	Human Gut
MGYG000000151_10|CGC1	chitin	chitin	chitin	Human Gut
MGYG000294437_102|CGC2	chitin	chitin	chitin	Cow Rumen
MGYG000001548_4|CGC68	chitin	chitin	chitin	Human Gut
MGYG000004494_10|CGC1	chitin	chitin	chitin	Human Gut
MGYG000297194_1|CGC4	chitin	chitin	chitin	Marine
MGYG000296878_53|CGC1	chitin	chitin	chitin	Marine
MGYG000297010_17|CGC1	chitin	chitin	chitin	Marine
MGYG000002493_1|CGC2	chitin	chitin	chitin	Human Gut
MGYG000001328_4|CGC3	chitin	chitin	chitin	Human Gut
MGYG000003115_5|CGC1	chitin	chitin	chitin	Human Gut
MGYG000296287_6|CGC1	chitin	chitin	chitin	Marine
MGYG000001001_15|CGC1	fructan	beta-fucosides	fructan	Human Gut
MGYG000001306_7|CGC1	fructan	fructan	fructan	Human Gut
MGYG000002293_3|CGC1	fructan	fructan	fructan	Human Gut
MGYG000000013_3|CGC3	fructan	fructan	fructan	Human Gut
MGYG000003287_70|CGC3	fructan	fructan	fructan	Human Gut
MGYG000003687_30|CGC1	fructan	fructan	fructan	Human Gut
MGYG000001835_18|CGC1	fructan	fructan	fructan	Human Gut
MGYG000001525_19|CGC16	fructan	fructan	fructan	Human Gut
MGYG000000042_3|CGC1	fructan	fructan	fructan	Human Gut
MGYG000299211_24|CGC1	fructan	fructan	fructan	Human Oral
MGYG000292960_1|CGC4	fructan	fructan	fructan	Cow Rumen
MGYG000290604_4|CGC1	fructan	fructan	fructan	Cow Rumen
MGYG000004094_12|CGC1	fructan	fructan	fructan	Human Gut
MGYG000292458_6|CGC1	fructan	fructan	fructan	Cow Rumen
MGYG000004456_8|CGC1	fructan	fructan	fructan	Human Gut
MGYG000292714_7|CGC1	fructan	fructan	fructan	Cow Rumen
MGYG000293842_65|CGC1	fructan	fructan	fructan	Cow Rumen
MGYG000291421_1|CGC1	fructan	fructan	fructan	Cow Rumen
MGYG000003097_27|CGC1	fructan	fructan	fructan	Human Gut
MGYG000298101_4|CGC3	fructan	fructan	fructan	Human Oral
MGYG000000193_1|CGC2	fructan	fructan	fructan	Human Gut
MGYG000294105_19|CGC2	fructan	fructan	fructan	Cow Rumen
MGYG000002561_5|CGC5	fructan	fructan	fructan	Human Gut
MGYG000000788_17|CGC1	fructan	fructan	fructan	Human Gut
MGYG000001508_5|CGC18	fructan	fructan	fructan	Human Gut
MGYG000003252_478|CGC3	fructan	fructan	fructan	Human Gut
MGYG000001345_29|CGC2	fructan	fructan	fructan	Human Gut
MGYG000001451_5|CGC7	fructan	fructan	fructan	Human Gut
MGYG000293776_28|CGC1	fructan	fructan	fructan	Cow Rumen
MGYG000000284_49|CGC1	fructan	fructan	fructan	Human Gut
MGYG000000043_23|CGC1	fructan	fructan	fructan	Human Gut
MGYG000295273_2|CGC1	fructan	fructan	fructan	Cow Rumen
MGYG000002549_11|CGC2	fructan	fructan	fructan	Human Gut
MGYG000000222_12|CGC2	fructan	fructan	fructan	Human Gut
MGYG000001507_1|CGC26	fructan	fructan	fructan	Human Gut
MGYG000003042_12|CGC2	fructan	fructan	fructan	Human Gut
MGYG000001378_12|CGC1	fructan	fructan	fructan	Human Gut
MGYG000290291_22|CGC1	fructan	fructan	fructan	Cow Rumen
MGYG000001507_1|CGC11	fructan	fructan	fructan	Human Gut
MGYG000001599_34|CGC1	fructan	fructan	fructan	Human Gut
MGYG000299270_48|CGC1	fructan	fructan	fructan	Human Oral
MGYG000000906_6|CGC1	fructan	fructan	fructan	Human Gut
MGYG000292396_4|CGC1	fructan	fructan	fructan	Cow Rumen
MGYG000000272_13|CGC1	fructan	fructan	fructan	Human Gut
MGYG000001364_1|CGC2	fructan	fructan	fructan	Human Gut
MGYG000291769_13|CGC1	fructan	fructan	fructan	Cow Rumen
MGYG000000251_1|CGC1	fructan	fructan	fructan	Human Gut
MGYG000001925_20|CGC3	fructan	fructan	fructan	Human Gut
MGYG000294424_19|CGC1	fructan	fructan	fructan	Cow Rumen
MGYG000001750_5|CGC2	fructan	fructan	fructan	Human Gut
MGYG000000133_3|CGC3	fructan	fructan	fructan	Human Gut
MGYG000293473_3|CGC2	fructan	fructan	fructan	Cow Rumen
MGYG000291957_1|CGC1	fructan	fructan	fructan	Cow Rumen
MGYG000293503_16|CGC1	fructan	fructan	fructan	Cow Rumen
MGYG000293676_11|CGC1	fructan	fructan	fructan	Cow Rumen
MGYG000000152_11|CGC4	fructan	fructan	fructan	Human Gut
MGYG000294442_11|CGC1	fructan	fructan	fructan	Cow Rumen
MGYG000002637_12|CGC2	fructan	fructan	fructan	Human Gut
MGYG000294105_77|CGC1	fructan	fructan	fructan	Cow Rumen
MGYG000003687_17|CGC3	fructan	fructan	fructan	Human Gut
MGYG000004490_33|CGC1	fructan	fructan	fructan	Human Gut
MGYG000290364_11|CGC2	fructan	fructan	fructan	Cow Rumen
MGYG000003133_62|CGC1	fructan	fructan	fructan	Human Gut
MGYG000290603_58|CGC1	fructan	fructan	fructan	Cow Rumen
MGYG000294511_29|CGC2	fructan	fructan	fructan	Cow Rumen
MGYG000293812_14|CGC1	fructan	fructan	fructan	Cow Rumen
MGYG000001643_31|CGC1	fructan	fructan	fructan	Human Gut
MGYG000000012_2|CGC8	fructan	fructan	fructan	Human Gut
MGYG000001405_3|CGC6	fructan	fructan	fructan	Human Gut
MGYG000290661_25|CGC2	fructan	fructan	fructan	Cow Rumen
MGYG000002282_3|CGC3	fructan	fructan	fructan	Human Gut
MGYG000291119_11|CGC1	fructan	fructan	fructan	Cow Rumen
MGYG000294610_3|CGC2	fructan	fructan	fructan	Cow Rumen
MGYG000292517_38|CGC2	fructan	fructan	fructan	Cow Rumen
MGYG000003359_55|CGC1	fructan	fructan	fructan	Human Gut
MGYG000004182_67|CGC1	fructan	fructan	fructan	Human Gut
MGYG000290231_19|CGC1	fructan	fructan	fructan	Cow Rumen
MGYG000292818_6|CGC6	fructan	fructan	fructan	Cow Rumen
MGYG000290431_1|CGC2	fructan	fructan	fructan	Cow Rumen
MGYG000001783_31|CGC1	fructan	fructan	fructan	Human Gut
MGYG000295282_20|CGC1	fructan	fructan	fructan	Cow Rumen
MGYG000299207_4|CGC1	fructan	fructan	fructan	Human Oral
MGYG000003094_12|CGC1	fructan	fructan	fructan	Human Gut
MGYG000292699_13|CGC1	fructan	fructan	fructan	Cow Rumen
MGYG000000196_26|CGC2	fructan	fructan	fructan	Human Gut
MGYG000003312_10|CGC1	fructan	fructan	fructan	Human Gut
MGYG000290426_111|CGC1	fructan	fructan	fructan	Cow Rumen
MGYG000002414_1|CGC29	fructan	fructan	fructan	Human Gut
MGYG000001507_3|CGC9	fructan	fructan	fructan	Human Gut
MGYG000001591_21|CGC1	fructan	fructan	fructan	Human Gut
MGYG000001371_137|CGC1	fructan	fructan	fructan	Human Gut
MGYG000292546_6|CGC1	fructan	fructan	fructan	Cow Rumen
MGYG000298621_30|CGC1	fructan	fructan	fructan	Human Oral
MGYG000004479_1|CGC5	fructan	fructan	fructan	Human Gut
MGYG000002603_21|CGC1	fructan	fructan	fructan	Human Gut
MGYG000291839_12|CGC2	fructan	fructan	fructan	Cow Rumen
MGYG000001735_2|CGC3	fructan	fructan	fructan	Human Gut
MGYG000298512_1|CGC13	fructan	fructan	fructan	Human Oral
MGYG000003064_1|CGC6	fructan	fructan,xylan	fructan	Human Gut
MGYG000002281_27|CGC3	galactan	galactan	galactan	Human Gut
MGYG000002357_1|CGC63	galactan	galactan	galactan	Human Gut
MGYG000002510_4|CGC2	galactan	galactan	galactan	Human Gut
MGYG000001376_1|CGC3	galactan	galactan	galactan	Human Gut
MGYG000291651_171|CGC1	galactan	galactan	galactan	Cow Rumen
MGYG000002414_1|CGC19	galactan	galactan	galactan	Human Gut
MGYG000297296_4|CGC1	galactan	galactan	galactan	Marine
MGYG000002825_5|CGC2	galactan	galactan	galactan	Human Gut
MGYG000291995_110|CGC1	galactan	galactan	galactan	Cow Rumen
MGYG000002503_7|CGC2	galactan	galactan	galactan	Human Gut
MGYG000003379_26|CGC2	galactan	galactan	galactan	Human Gut
MGYG000000015_1|CGC7	galactan	galactan	galactan	Human Gut
MGYG000002469_1|CGC11	galactan	galactan	galactan	Human Gut
MGYG000002933_3|CGC2	galactan	galactan	galactan	Human Gut
MGYG000002351_1|CGC21	galactan	galactan	galactan	Human Gut
MGYG000000012_2|CGC6	galactan	galactan	galactan	Human Gut
MGYG000291942_60|CGC1	galactan	galactan	galactan	Cow Rumen
MGYG000002484_23|CGC1	galactan	galactan	galactan	Human Gut
MGYG000000872_29|CGC1	galactan	galactan	galactan	Human Gut
MGYG000002563_16|CGC1	galactan	galactan	galactan	Human Gut
MGYG000001542_44|CGC14	galactan	galactan	galactan	Human Gut
MGYG000002330_20|CGC1	galactan	galactan	galactan	Human Gut
MGYG000293870_3|CGC1	galactan	galactan	galactan	Cow Rumen
MGYG000290818_19|CGC2	galactan	galactan	galactan	Cow Rumen
MGYG000002363_5|CGC3	galactan	galactan	galactan	Human Gut
MGYG000002549_5|CGC11	galactan	galactan	galactan	Human Gut
MGYG000000227_5|CGC2	galactan	galactan	galactan	Human Gut
MGYG000002527_22|CGC1	galactan	galactan	galactan	Human Gut
MGYG000002498_2|CGC4	galactan	galactan	galactan	Human Gut
MGYG000004655_3|CGC2	galactan	galactan	galactan	Human Gut
MGYG000001187_35|CGC1	galactan	galactan	galactan	Human Gut
MGYG000000667_3|CGC1	galactan	galactan	galactan	Human Gut
MGYG000001378_7|CGC5	galactan	galactan	galactan	Human Gut
MGYG000000029_1|CGC4	galactan	galactan	galactan	Human Gut
MGYG000002460_1|CGC3	galactan	galactan	galactan	Human Gut
MGYG000002904_42|CGC1	galactan	galactan	galactan	Human Gut
MGYG000294130_6|CGC1	galactan	galactan	galactan	Cow Rumen
MGYG000293325_3|CGC1	galactan	galactan	galactan	Cow Rumen
MGYG000003883_54|CGC1	galactan	galactan	galactan	Human Gut
MGYG000293877_34|CGC1	galactan	galactan	galactan	Cow Rumen
MGYG000000096_15|CGC1	galactan	galactan	galactan	Human Gut
MGYG000290353_51|CGC1	galactan	galactan	galactan	Cow Rumen
MGYG000000093_7|CGC1	galactan	galactan	galactan	Human Gut
MGYG000003358_123|CGC1	galactan	galactan	galactan	Human Gut
MGYG000000107_2|CGC9	galactan	galactan	galactan	Human Gut
MGYG000002538_1|CGC17	galactan	galactan	galactan	Human Gut
MGYG000000147_2|CGC2	galactan	galactan	galactan	Human Gut
MGYG000002521_5|CGC25	galactan	galactan	galactan	Human Gut
MGYG000003377_91|CGC4	galactan	galactan	galactan	Human Gut
MGYG000002476_3|CGC9	galactan	galactan	galactan	Human Gut
MGYG000295526_88|CGC1	galactan	galactan	galactan	Cow Rumen
MGYG000000014_3|CGC3	galactan	galactan	galactan	Human Gut
MGYG000002511_6|CGC2	galactan	galactan	galactan	Human Gut
MGYG000002500_2|CGC29	galactan	galactan	galactan	Human Gut
MGYG000001951_5|CGC3	galactan	galactan	galactan	Human Gut
MGYG000294437_4|CGC1	galactan	galactan	galactan	Cow Rumen
MGYG000003382_40|CGC2	galactan	galactan	galactan	Human Gut
MGYG000290426_245|CGC1	galactomannan	galactomannan	galactomannan	Cow Rumen
MGYG000290967_8|CGC2	galactomannan	galactomannan	galactomannan	Cow Rumen
MGYG000295287_79|CGC1	galactomannan	galactomannan	galactomannan	Cow Rumen
MGYG000291592_10|CGC1	galactomannan	galactomannan	galactomannan	Cow Rumen
MGYG000292407_38|CGC1	galactomannan	galactomannan	galactomannan	Cow Rumen
MGYG000002592_3|CGC3	galactomannan	galactomannan	galactomannan	Human Gut
MGYG000291928_51|CGC1	galactomannan	galactomannan	galactomannan	Cow Rumen
MGYG000290971_73|CGC1	galactomannan	galactomannan	galactomannan	Cow Rumen
MGYG000290772_10|CGC1	galactomannan	galactomannan	galactomannan	Cow Rumen
MGYG000294249_4|CGC2	galactomannan	galactomannan	galactomannan	Cow Rumen
MGYG000001835_9|CGC1	galactomannan	galactomannan	galactomannan	Human Gut
MGYG000292895_27|CGC1	galactomannan	galactomannan	galactomannan	Cow Rumen
MGYG000292027_2|CGC4	galactomannan	galactomannan	galactomannan	Cow Rumen
MGYG000003097_2|CGC4	galactomannan	galactomannan	galactomannan	Human Gut
MGYG000295282_8|CGC1	galactomannan	galactomannan	galactomannan	Cow Rumen
MGYG000290595_5|CGC1	galactomannan	galactomannan	galactomannan	Cow Rumen
MGYG000290661_14|CGC1	galactomannan	galactomannan	galactomannan	Cow Rumen
MGYG000003662_72|CGC2	galactomannan	galactomannan	galactomannan	Human Gut
MGYG000292386_32|CGC1	galactomannan	galactomannan	galactomannan	Cow Rumen
MGYG000292960_25|CGC1	galactomannan	galactomannan	galactomannan	Cow Rumen
MGYG000000526_16|CGC2	galactomannan	galactomannan	galactomannan	Human Gut
MGYG000293795_41|CGC1	galactomannan	galactomannan	galactomannan	Cow Rumen
MGYG000001666_40|CGC2	galactomannan	galactomannan	galactomannan	Human Gut
MGYG000291418_19|CGC1	galactomannan	galactomannan	galactomannan	Cow Rumen
MGYG000291848_3|CGC3	galactomannan	galactomannan	galactomannan	Cow Rumen
MGYG000292323_28|CGC1	galactomannan	galactomannan	galactomannan	Cow Rumen
MGYG000003277_127|CGC1	galactomannan	galactomannan	galactomannan	Human Gut
MGYG000292886_66|CGC1	galactomannan	galactomannan	galactomannan	Cow Rumen
MGYG000001040_80|CGC1	galactomannan	galactomannan	galactomannan	Human Gut
MGYG000298358_16|CGC1	galactomannan	galactomannan	galactomannan	Human Oral
MGYG000003362_9|CGC7	galactomannan	galactomannan	galactomannan	Human Gut
MGYG000000289_3|CGC1	galactomannan	galactomannan	galactomannan	Human Gut
MGYG000002668_50|CGC1	galactomannan	galactomannan	galactomannan	Human Gut
MGYG000003035_18|CGC1	galactomannan	galactomannan	galactomannan	Human Gut
MGYG000292549_74|CGC1	galactomannan	galactomannan	galactomannan	Cow Rumen
MGYG000293874_1|CGC4	galactomannan	galactomannan	galactomannan	Cow Rumen
MGYG000002490_28|CGC1	galactomannan	galactomannan	galactomannan	Human Gut
MGYG000292546_1|CGC2	galactomannan	galactomannan	galactomannan	Cow Rumen
MGYG000004166_2|CGC6	galactomannan	galactomannan	galactomannan	Human Gut
MGYG000003812_82|CGC1	galactomannan	galactomannan	galactomannan	Human Gut
MGYG000293100_10|CGC1	galactomannan	galactomannan	galactomannan	Cow Rumen
MGYG000293396_8|CGC3	galactomannan	galactomannan	galactomannan	Cow Rumen
MGYG000291227_2|CGC1	galactomannan	galactomannan	galactomannan	Cow Rumen
MGYG000002007_1|CGC8	galactomannan	galactomannan	galactomannan	Human Gut
MGYG000002878_2|CGC2	galactomannan	galactomannan	galactomannan	Human Gut
MGYG000292722_28|CGC1	galactomannan	galactomannan	galactomannan	Cow Rumen
MGYG000003338_709|CGC1	galactomannan	galactomannan	galactomannan	Human Gut
MGYG000290505_1|CGC2	galactomannan	galactomannan	galactomannan	Cow Rumen
MGYG000000224_12|CGC2	galactomannan	galactomannan	galactomannan	Human Gut
MGYG000004203_10|CGC1	galactomannan	galactomannan	galactomannan	Human Gut
MGYG000292517_10|CGC1	galactomannan	galactomannan	galactomannan	Cow Rumen
MGYG000292265_18|CGC2	galactomannan	galactomannan	galactomannan	Cow Rumen
MGYG000290397_52|CGC1	galactomannan	galactomannan	galactomannan	Cow Rumen
MGYG000290736_12|CGC2	galactomannan	galactomannan	galactomannan	Cow Rumen
MGYG000293994_19|CGC3	galactomannan	galactomannan	galactomannan	Cow Rumen
MGYG000290965_7|CGC1	galactomannan	galactomannan	galactomannan	Cow Rumen
MGYG000290846_45|CGC1	galactomannan	galactomannan	galactomannan	Cow Rumen
MGYG000000211_1|CGC15	galactomannan	galactomannan	galactomannan	Human Gut
MGYG000002585_8|CGC2	galactomannan	galactomannan	galactomannan	Human Gut
MGYG000292818_26|CGC1	galactomannan	galactomannan	galactomannan	Cow Rumen
MGYG000295579_10|CGC1	galactomannan	galactomannan	galactomannan	Cow Rumen
MGYG000291478_3|CGC2	galactomannan	galactomannan	galactomannan	Cow Rumen
MGYG000002697_16|CGC1	galactomannan	galactomannan	galactomannan	Human Gut
MGYG000001180_9|CGC1	galactomannan	galactomannan	galactomannan	Human Gut
MGYG000291957_12|CGC1	galactomannan	galactomannan	galactomannan	Cow Rumen
MGYG000003094_7|CGC1	galactomannan	galactomannan	galactomannan	Human Gut
MGYG000000923_6|CGC3	galactomannan	galactomannan	galactomannan	Human Gut
MGYG000001925_32|CGC1	galactomannan	galactomannan	galactomannan	Human Gut
MGYG000294673_3|CGC3	galactomannan	galactomannan	galactomannan	Cow Rumen
MGYG000293503_10|CGC1	galactomannan	galactomannan	galactomannan	Cow Rumen
MGYG000292357_41|CGC1	galactomannan	galactomannan	galactomannan	Cow Rumen
MGYG000292771_71|CGC1	galactomannan	galactomannan	galactomannan	Cow Rumen
MGYG000002273_19|CGC1	galactomannan	galactomannan	galactomannan	Human Gut
MGYG000295299_101|CGC1	galactomannan	galactomannan	galactomannan	Cow Rumen
MGYG000292938_13|CGC2	galactomannan	galactomannan	galactomannan	Cow Rumen
MGYG000003878_48|CGC1	galactomannan	galactomannan	galactomannan	Human Gut
MGYG000294511_2|CGC2	galactomannan	galactomannan	galactomannan	Cow Rumen
MGYG000291769_100|CGC1	galactomannan	galactomannan	galactomannan	Cow Rumen
MGYG000001346_14|CGC20	galactomannan	galactomannan	galactomannan	Human Gut
MGYG000290449_4|CGC2	galactomannan	galactomannan	galactomannan	Cow Rumen
MGYG000004899_13|CGC4	galactomannan	galactomannan	galactomannan	Human Gut
MGYG000001364_2|CGC10	galactomannan	galactomannan	galactomannan	Human Gut
MGYG000003064_1|CGC12	galactomannan	galactomannan	galactomannan	Human Gut
MGYG000293822_44|CGC1	galactomannan	galactomannan	galactomannan	Cow Rumen
MGYG000294442_26|CGC1	galactomannan	galactomannan	galactomannan	Cow Rumen
MGYG000292758_88|CGC1	galactomannan	galactomannan	galactomannan	Cow Rumen
MGYG000293238_6|CGC1	galactomannan	galactomannan	galactomannan	Cow Rumen
MGYG000293812_2|CGC4	galactomannan	galactomannan	galactomannan	Cow Rumen
MGYG000294100_3|CGC1	galactomannan	galactomannan	galactomannan	Cow Rumen
MGYG000294875_23|CGC1	galactomannan	galactomannan	galactomannan	Cow Rumen
MGYG000295228_7|CGC1	galactomannan	galactomannan	galactomannan	Cow Rumen
MGYG000003922_21|CGC1	galactomannan	galactomannan	galactomannan	Human Gut
MGYG000290597_14|CGC2	galactomannan	galactomannan	galactomannan	Cow Rumen
MGYG000004622_1|CGC1	galactomannan	galactomannan	galactomannan	Human Gut
MGYG000292825_11|CGC4	galactomannan	galactomannan	galactomannan	Cow Rumen
MGYG000292101_4|CGC1	galactomannan	galactomannan	galactomannan	Cow Rumen
MGYG000004185_9|CGC3	galactomannan	galactomannan	galactomannan	Human Gut
MGYG000001703_17|CGC1	galactomannan	galactomannan	galactomannan	Human Gut
MGYG000292726_15|CGC1	galactomannan	galactomannan	galactomannan	Cow Rumen
MGYG000290587_16|CGC1	galactomannan	galactomannan	galactomannan	Cow Rumen
MGYG000291618_8|CGC1	galactomannan	galactomannan	galactomannan	Cow Rumen
MGYG000002300_1|CGC16	galactomannan	galactomannan	galactomannan	Human Gut
MGYG000292164_8|CGC1	galactomannan	galactomannan	galactomannan	Cow Rumen
MGYG000293317_10|CGC1	galactomannan	galactomannan	galactomannan	Cow Rumen
MGYG000002653_3|CGC4	galactomannan	galactomannan	galactomannan	Human Gut
MGYG000293695_168|CGC1	galactomannan	galactomannan	galactomannan	Cow Rumen
MGYG000001835_9|CGC2	galactomannan	galactomannan	galactomannan	Human Gut
MGYG000290300_5|CGC4	galactomannan	galactomannan	galactomannan	Cow Rumen
MGYG000298608_32|CGC1	galactomannan	galactomannan	galactomannan	Human Oral
MGYG000293998_1|CGC5	galactomannan	galactomannan	galactomannan	Cow Rumen
MGYG000294723_8|CGC2	galactomannan	galactomannan	galactomannan	Cow Rumen
MGYG000294656_2|CGC2	galactomannan	galactomannan	galactomannan	Cow Rumen
MGYG000003573_127|CGC1	galactomannan	galactomannan	galactomannan	Human Gut
MGYG000001780_24|CGC1	galactomannan	galactomannan	galactomannan	Human Gut
MGYG000294423_1|CGC2	galactomannan	galactomannan	galactomannan	Cow Rumen
MGYG000000029_16|CGC1	galactomannan	galactomannan	galactomannan	Human Gut
MGYG000298523_39|CGC1	galactomannan	galactomannan	galactomannan	Human Oral
MGYG000294239_14|CGC2	galactomannan	galactomannan	galactomannan	Cow Rumen
MGYG000001360_1|CGC5	galactomannan	galactomannan	galactomannan	Human Gut
MGYG000295178_5|CGC1	galactomannan	galactomannan	galactomannan	Cow Rumen
MGYG000293252_11|CGC2	galactomannan	galactomannan	galactomannan	Cow Rumen
MGYG000003493_267|CGC1	galactomannan	galactomannan	galactomannan	Human Gut
MGYG000002300_1|CGC17	galactomannan	galactomannan	galactomannan	Human Gut
MGYG000294295_10|CGC2	galactomannan	galactomannan	galactomannan	Cow Rumen
MGYG000295324_85|CGC1	galactomannan	galactomannan	galactomannan	Cow Rumen
MGYG000293621_4|CGC2	galactomannan	galactomannan	galactomannan	Cow Rumen
MGYG000291277_193|CGC1	galactomannan	galactomannan	galactomannan	Cow Rumen
MGYG000291926_21|CGC1	galactomannan	galactomannan	galactomannan	Cow Rumen
MGYG000001542_46|CGC2	galactomannan	galactomannan	galactomannan	Human Gut
MGYG000003952_5|CGC1	galactomannan	galactomannan	galactomannan	Human Gut
MGYG000293676_42|CGC1	galactomannan	galactomannan	galactomannan	Cow Rumen
MGYG000291721_14|CGC1	galactomannan	galactomannan	galactomannan	Cow Rumen
MGYG000000042_19|CGC1	galactomannan	galactomannan	galactomannan	Human Gut
MGYG000294201_5|CGC1	galactomannan	galactomannan	galactomannan	Cow Rumen
MGYG000293314_10|CGC1	galactomannan	galactomannan	galactomannan	Cow Rumen
MGYG000295466_9|CGC2	galactomannan	galactomannan	galactomannan	Cow Rumen
MGYG000292396_2|CGC1	galactomannan	galactomannan	galactomannan	Cow Rumen
MGYG000294229_53|CGC1	galactomannan	galactomannan	galactomannan	Cow Rumen
MGYG000292233_11|CGC1	galactomannan	galactomannan	galactomannan	Cow Rumen
MGYG000291675_63|CGC1	galactomannan	galactomannan	galactomannan	Cow Rumen
MGYG000291924_7|CGC1	galactomannan	galactomannan	galactomannan	Cow Rumen
MGYG000000056_4|CGC3	galactomannan	galactomannan	galactomannan	Human Gut
MGYG000291357_3|CGC2	galactomannan	galactomannan	galactomannan	Cow Rumen
MGYG000000437_4|CGC2	galactomannan	galactomannan	galactomannan	Human Gut
MGYG000295544_64|CGC1	galactomannan	galactomannan	galactomannan	Cow Rumen
MGYG000002455_2|CGC8	galactomannan	galactomannan	galactomannan	Human Gut
MGYG000290501_5|CGC1	galactomannan	galactomannan	galactomannan	Cow Rumen
MGYG000292160_50|CGC1	galactomannan	galactomannan	galactomannan	Cow Rumen
MGYG000004688_14|CGC1	galactomannan	galactomannan	galactomannan	Human Gut
MGYG000290833_93|CGC1	galactomannan	galactomannan	galactomannan	Cow Rumen
MGYG000003363_126|CGC1	galactomannan	galactomannan	galactomannan	Human Gut
MGYG000291533_8|CGC2	galactomannan	galactomannan	galactomannan	Cow Rumen
MGYG000004797_22|CGC2	galactomannan	galactomannan	galactomannan	Human Gut
MGYG000290364_16|CGC1	galactomannan	galactomannan	galactomannan	Cow Rumen
MGYG000292758_37|CGC1	galactomannan	galactomannan	galactomannan	Cow Rumen
MGYG000001787_1|CGC3	galactomannan	galactomannan	galactomannan	Human Gut
MGYG000001713_14|CGC4	galactomannan	galactomannan	galactomannan	Human Gut
MGYG000290479_13|CGC1	galactomannan	galactomannan	galactomannan	Cow Rumen
MGYG000295496_5|CGC1	galactomannan	galactomannan	galactomannan	Cow Rumen
MGYG000000964_41|CGC1	galactomannan	galactomannan	galactomannan	Human Gut
MGYG000001377_3|CGC4	galactomannan	galactomannan	galactomannan	Human Gut
MGYG000001977_1|CGC3	galactomannan	galactomannan	galactomannan	Human Gut
MGYG000291146_35|CGC1	galactomannan	galactomannan	galactomannan	Cow Rumen
MGYG000004172_5|CGC3	galactomannan	galactomannan	galactomannan	Human Gut
MGYG000292766_35|CGC1	galactomannan	galactomannan	galactomannan	Cow Rumen
MGYG000292091_27|CGC1	galactomannan	galactomannan	galactomannan	Cow Rumen
MGYG000004655_44|CGC2	galactomannan	galactomannan	galactomannan	Human Gut
MGYG000292356_15|CGC1	galactomannan	galactomannan	galactomannan	Cow Rumen
MGYG000295214_14|CGC1	galactomannan	galactomannan	galactomannan	Cow Rumen
MGYG000294218_20|CGC1	galactomannan	galactomannan	galactomannan	Cow Rumen
MGYG000295356_11|CGC1	galactomannan	galactomannan	galactomannan	Cow Rumen
MGYG000294282_4|CGC2	galactomannan	galactomannan	galactomannan	Cow Rumen
MGYG000290076_103|CGC1	galactomannan	galactomannan	galactomannan	Cow Rumen
MGYG000292249_1|CGC2	galactomannan	galactomannan	galactomannan	Cow Rumen
MGYG000295171_1|CGC1	galactomannan	galactomannan	galactomannan	Cow Rumen
MGYG000002414_1|CGC34	galactomannan	galactomannan	galactomannan	Human Gut
MGYG000292714_1|CGC2	galactomannan	galactomannan	galactomannan	Cow Rumen
MGYG000290117_12|CGC1	galactomannan	galactomannan	galactomannan	Cow Rumen
MGYG000004748_17|CGC2	galactomannan	galactomannan	galactomannan	Human Gut
MGYG000291657_36|CGC1	galactomannan	galactomannan	galactomannan	Cow Rumen
MGYG000000825_16|CGC2	galactomannan	galactomannan	galactomannan	Human Gut
MGYG000290072_5|CGC1	galactomannan	galactomannan	galactomannan	Cow Rumen
MGYG000291441_2|CGC1	galactomannan	galactomannan	galactomannan	Cow Rumen
MGYG000291528_8|CGC1	galactomannan	galactomannan	galactomannan	Cow Rumen
MGYG000002470_5|CGC5	galactomannan	galactomannan	galactomannan	Human Gut
MGYG000294743_48|CGC1	galactomannan	galactomannan	galactomannan	Cow Rumen
MGYG000000553_1|CGC1	galactomannan	galactomannan	galactomannan	Human Gut
MGYG000294044_1|CGC8	galactomannan	galactomannan	galactomannan	Cow Rumen
MGYG000295363_37|CGC1	galactomannan	galactomannan	galactomannan	Cow Rumen
MGYG000002933_8|CGC1	galactomannan	galactomannan	galactomannan	Human Gut
MGYG000000057_9|CGC3	galactomannan	galactomannan	galactomannan	Human Gut
MGYG000290957_26|CGC1	galactomannan	galactomannan	galactomannan	Cow Rumen
MGYG000295362_3|CGC2	galactomannan	galactomannan	galactomannan	Cow Rumen
MGYG000291921_8|CGC2	galactomannan	galactomannan	galactomannan	Cow Rumen
MGYG000292185_7|CGC2	galactomannan	galactomannan	galactomannan	Cow Rumen
MGYG000003132_4|CGC5	galactomannan	galactomannan	galactomannan	Human Gut
MGYG000001867_41|CGC1	galactomannan	galactomannan	galactomannan	Human Gut
MGYG000003573_211|CGC1	galactomannan	galactomannan	galactomannan	Human Gut
MGYG000291605_17|CGC1	galactomannan	galactomannan	galactomannan	Cow Rumen
MGYG000002203_16|CGC1	galactomannan	galactomannan	galactomannan	Human Gut
MGYG000001518_7|CGC1	galactomannan	galactomannan	galactomannan	Human Gut
MGYG000291612_12|CGC1	galactomannan	galactomannan	galactomannan	Cow Rumen
MGYG000294752_31|CGC1	galactomannan	galactomannan	galactomannan	Cow Rumen
MGYG000293356_2|CGC2	galactomannan	galactomannan	galactomannan	Cow Rumen
MGYG000001376_3|CGC9	galactomannan	galactomannan	galactomannan	Human Gut
MGYG000290916_2|CGC1	galactomannan	galactomannan	galactomannan	Cow Rumen
MGYG000291118_26|CGC1	galactomannan	galactomannan	galactomannan	Cow Rumen
MGYG000290108_5|CGC1	galactomannan	galactomannan	galactomannan	Cow Rumen
MGYG000001376_1|CGC11	galactomannan	galactomannan	galactomannan	Human Gut
MGYG000000357_15|CGC1	galactomannan	galactomannan	galactomannan	Human Gut
MGYG000290352_133|CGC1	galactomannan	galactomannan	galactomannan	Cow Rumen
MGYG000293215_3|CGC1	galactomannan	galactomannan	galactomannan	Cow Rumen
MGYG000291484_71|CGC1	galactomannan	galactomannan	galactomannan	Cow Rumen
[truncated: 3,113 more rows]
